# Supplementary material for: Epigenetic regulation of the lineage specificity of primary human dermal lymphatic and blood vascular endothelial cells
Source: Angiogenesis. 2020 Sep 12;24(1):67–82. doi: 10.1007/s10456-020-09743-9 (PMC7921079; doi:10.1007/s10456-020-09743-9)
Supplement: Supplementary file 2 — Supplementary file2 (XLSM 69 kb) [file 10456_2020_9743_MOESM2_ESM.xlsm]

## Sheet: BEC_upregulated_genes
GeneNames	Histone_State_in_BECs	Histone_State_in_LECs	Histone_State_Switch_in_BECs
A1BG	Unmarked	Repressed	Gain
A1BG-AS1	Unmarked	Repressed	Gain
ABCA6	Unmarked	Repressed	Gain
ABCA9	Unmarked	Repressed	Gain
ABCB1	Unmarked	Repressed	Gain
ABCG2	Active	Repressed	Gain
ACSL1	Active	Repressed	Gain
ACSM3	Unmarked	Repressed	Gain
ADAM23	Active	Repressed	Gain
ADAMTS1	Active	Bivalent	Gain
ADAMTS4	Active	Active	Gain
ADCY7	Unmarked	Repressed	Gain
ADORA2A	Active	Repressed	Gain
AHNAK2	Active	Repressed	Gain
AHRR	Unmarked	Repressed	Gain
AIM1	Active	Bivalent	Gain
AKNA	Unmarked	Repressed	Gain
ALDH1A2	Active	Repressed	Gain
ALDH1L2	Active	Repressed	Gain
ALPK1	Active	Repressed	Gain
AMIGO2	Active	Repressed	Gain
ANK3	Unmarked	Repressed	Gain
ANKEF1	Active	Repressed	Gain
ANKRD18B	Active	Repressed	Gain
ANKRD26P1	Unmarked	Repressed	Gain
ANKRD42	Active	Repressed	Gain
ANKRD44	Active	Repressed	Gain
ANTXR2	Active	Repressed	Gain
APOBEC3C	Active	Unmarked	Gain
APOL1	Active	Repressed	Gain
ARHGAP22	Active	Repressed	Gain
ARHGAP28	Unmarked	Repressed	Gain
ARHGDIB	Active	Active	Gain
ARHGEF26	Active	Repressed	Gain
ARMC9	Active	Bivalent	Gain
ARSE	Active	Unmarked	Gain
ASB9	Active	Unmarked	Gain
ATP8B1	Active	Repressed	Gain
BASP1	Active	Repressed	Gain
BCL6B	Active	Active	Gain
BDNF	Active	Repressed	Gain
BFSP1	Active	Repressed	Gain
BMF	Active	Bivalent	Gain
BNC2	Active	Repressed	Gain
C11orf63	Active	Repressed	Gain
C15orf54	Active	Unmarked	Gain
C1orf54	Active	Unmarked	Gain
C3orf14	Active	Bivalent	Gain
C3orf55	Active	Repressed	Gain
C9orf47	Active	Bivalent	Gain
CA13	Active	Repressed	Gain
CABYR	Active	Bivalent	Gain
CACNA2D1	Active	Repressed	Gain
CACNG8	Active	Repressed	Gain
CAMK2N1	Active	Repressed	Gain
CAP2	Active	Repressed	Gain
CBX2	Active	Bivalent	Gain
CCBE1	Active	Repressed	Gain
CCDC178	Bivalent	Repressed	Gain
CCDC36	Active	Repressed	Gain
CCDC85A	Active	Repressed	Gain
CCL14	Unmarked	Repressed	Gain
CCL15-CCL14	Unmarked	Repressed	Gain
CCL8	Unmarked	Repressed	Gain
CCRL2	Active	Unmarked	Gain
CD69	Unmarked	Repressed	Gain
CD82	Active	Repressed	Gain
CD93	Active	Active	Gain
CDCP1	Bivalent	Repressed	Gain
CDH2	Active	Repressed	Gain
CDK14	Active	Repressed	Gain
CDKN2B	Active	Repressed	Gain
CECR2	Unmarked	Repressed	Gain
CFH	Unmarked	Repressed	Gain
CHST1	Active	Repressed	Gain
CHST11	Active	Repressed	Gain
CLDN7	Active	Unmarked	Gain
CLEC14A	Active	Active	Gain
CLIC4	Active	Repressed	Gain
CLMN	Active	Repressed	Gain
CMPK2	Bivalent	Repressed	Gain
COL12A1	Active	Repressed	Gain
COL17A1	Unmarked	Repressed	Gain
COL25A1	Bivalent	Repressed	Gain
COL27A1	Bivalent	Repressed	Gain
COL4A6	Active	Repressed	Gain
COL6A1	Active	Repressed	Gain
CPNE7	Active	Repressed	Gain
CRISPLD1	Active	Repressed	Gain
CSF2RB	Active	Repressed	Gain
CXCL10	Unmarked	Repressed	Gain
CXCL5	Active	Repressed	Gain
CXCL8	Active	Unmarked	Gain
CYB5R2	Bivalent	Repressed	Gain
CYFIP2	Active	Repressed	Gain
CYTL1	Active	Active	Gain
DACH1	Active	Repressed	Gain
DFNA5	Active	Repressed	Gain
DFNB31	Bivalent	Repressed	Gain
DHX58	Active	Active	Gain
DIO2	Active	Bivalent	Gain
DISC1	Active	Repressed	Gain
DISC1FP1	Unmarked	Repressed	Gain
DNAH5	Unmarked	Repressed	Gain
DNM3OS	Active	Unmarked	Gain
DOCK10	Bivalent	Repressed	Gain
DOCK4	Active	Repressed	Gain
DOK3	Active	Unmarked	Gain
DPYD	Active	Repressed	Gain
DPYSL3	Active	Repressed	Gain
DUSP23	Active	Bivalent	Gain
EBF3	Active	Repressed	Gain
EDIL3	Active	Repressed	Gain
EHBP1L1	Active	Repressed	Gain
ELOVL4	Active	Repressed	Gain
ELOVL6	Active	Repressed	Gain
EML1	Active	Repressed	Gain
EMP3	Active	Unmarked	Gain
ENPP2	Active	Repressed	Gain
ENTPD1	Unmarked	Repressed	Gain
EPHA4	Active	Repressed	Gain
EPHX4	Active	Repressed	Gain
ESAM	Active	Active	Gain
ETV5	Active	Bivalent	Gain
EVI2B	Active	Unmarked	Gain
EVI5	Unmarked	Repressed	Gain
FAM124A	Active	Repressed	Gain
FAM129A	Bivalent	Repressed	Gain
FAM129B	Active	Active	Gain
FAM13A	Active	Repressed	Gain
FAM155A	Active	Repressed	Gain
FAM20C	Active	Bivalent	Gain
FAM227A	Active	Repressed	Gain
FANK1	Active	Repressed	Gain
FAP	Unmarked	Repressed	Gain
FAXC	Active	Bivalent	Gain
FCHO1	Active	Repressed	Gain
FERMT1	Active	Repressed	Gain
FGD4	Active	Unmarked	Gain
FIGN	Active	Repressed	Gain
FILIP1	Unmarked	Repressed	Gain
FIRRE	Active	Unmarked	Gain
FLT1	Active	Repressed	Gain
FNDC5	Bivalent	Repressed	Gain
FOXF1	Bivalent	Repressed	Gain
FOXL1	Active	Active	Gain
FRAS1	Bivalent	Repressed	Gain
FRMD5	Active	Repressed	Gain
FRRS1	Active	Repressed	Gain
FSTL5	Active	Repressed	Gain
GALNT12	Bivalent	Repressed	Gain
GATA3	Bivalent	Repressed	Gain
GBP1	Active	Bivalent	Gain
GBP2	Active	Active	Gain
GBX2	Active	Bivalent	Gain
GCA	Active	Repressed	Gain
GGT5	Active	Unmarked	Gain
GLI3	Active	Repressed	Gain
GLIPR1	Active	Unmarked	Gain
GMPR	Active	Repressed	Gain
GNAI2	Active	Bivalent	Gain
GPR162	Active	Repressed	Gain
GPR68	Unmarked	Repressed	Gain
GPR85	Active	Repressed	Gain
GPRC5A	Active	Active	Gain
GRIN3B	Bivalent	Repressed	Gain
GRM5	Unmarked	Repressed	Gain
GSDMC	Active	Repressed	Gain
GUCY1A2	Active	Repressed	Gain
GVINP1	Unmarked	Repressed	Gain
H19	Active	Repressed	Gain
HDAC9	Active	Repressed	Gain
HERC6	Active	Repressed	Gain
HHAT	Active	Repressed	Gain
HLA-B	Bivalent	Repressed	Gain
HLX	Active	Repressed	Gain
HMOX1	Active	Active	Gain
HOXB-AS1	Active	Bivalent	Gain
HOXB2	Active	Repressed	Gain
HS6ST2	Unmarked	Repressed	Gain
HSD17B14	Active	Active	Gain
HTRA3	Active	Repressed	Gain
ICOSLG	Bivalent	Repressed	Gain
IFI27	Active	Unmarked	Gain
IFI44	Active	Active	Gain
IFI44L	Unmarked	Repressed	Gain
IGF1	Unmarked	Repressed	Gain
IGF2BP3	Active	Repressed	Gain
IL18R1	Active	Repressed	Gain
IL1RAPL1	Active	Bivalent	Gain
IL1RL1	Unmarked	Repressed	Gain
IL27RA	Active	Bivalent	Gain
IL4I1	Active	Repressed	Gain
IL6	Active	Unmarked	Gain
INPP5F	Active	Repressed	Gain
IQSEC2	Active	Unmarked	Gain
IQUB	Active	Repressed	Gain
ITGA10	Active	Unmarked	Gain
JAM3	Active	Repressed	Gain
KCNC4	Active	Repressed	Gain
KCNJ2	Active	Bivalent	Gain
KCNJ2-AS1	Active	Bivalent	Gain
KIAA1161	Active	Repressed	Gain
KIAA1549L	Unmarked	Repressed	Gain
KIF12	Active	Repressed	Gain
KIF19	Active	Repressed	Gain
KLF12	Active	Repressed	Gain
KLHL6	Active	Repressed	Gain
KRT19	Active	Bivalent	Gain
KYNU	Unmarked	Repressed	Gain
LAMA3	Active	Repressed	Gain
LAMB3	Unmarked	Repressed	Gain
LBX2	Active	Repressed	Gain
LBX2-AS1	Active	Bivalent	Gain
LGMN	Active	Bivalent	Gain
LINC00277	Unmarked	Repressed	Gain
LINC00346	Active	Active	Gain
LINC00704	Active	Unmarked	Gain
LINC01013	Active	Unmarked	Gain
LINC01358	Active	Unmarked	Gain
LMLN	Active	Repressed	Gain
LOC100505622	Active	Repressed	Gain
LOC100506178	Active	Active	Gain
LOC101927524	Active	Bivalent	Gain
LOC101928122	Unmarked	Repressed	Gain
LOC101928882	Bivalent	Repressed	Gain
LOC728730	Active	Repressed	Gain
LOC729987	Active	Repressed	Gain
LOXL1	Active	Repressed	Gain
LRP12	Active	Repressed	Gain
LRRC17	Active	Repressed	Gain
LRRC36	Active	Repressed	Gain
LY6K	Active	Unmarked	Gain
LYPD1	Active	Repressed	Gain
LYVE1	Active	Unmarked	Gain
MAATS1	Active	Repressed	Gain
MAMDC2	Active	Repressed	Gain
MAP10	Active	Repressed	Gain
MAP1A	Active	Repressed	Gain
MAP9	Active	Repressed	Gain
MB21D2	Active	Repressed	Gain
MCAM	Active	Active	Gain
MEOX2	Active	Bivalent	Gain
MEX3B	Active	Bivalent	Gain
MIR100HG	Active	Unmarked	Gain
MIR137HG	Active	Repressed	Gain
MIR31HG	Active	Repressed	Gain
MLF1	Active	Repressed	Gain
MME	Active	Repressed	Gain
MN1	Active	Repressed	Gain
MOCOS	Active	Repressed	Gain
MPP3	Active	Bivalent	Gain
MPP4	Active	Unmarked	Gain
MS4A6A	Unmarked	Repressed	Gain
MSL3P1	Active	Bivalent	Gain
MST4	Active	Repressed	Gain
MSX1	Bivalent	Repressed	Gain
MTMR11	Active	Unmarked	Gain
MYO5A	Active	Bivalent	Gain
MYOZ2	Unmarked	Repressed	Gain
NCAM2	Active	Bivalent	Gain
NCKAP5	Active	Repressed	Gain
NEK10	Active	Repressed	Gain
NIPAL1	Active	Repressed	Gain
NLRP1	Active	Unmarked	Gain
NPDC1	Active	Bivalent	Gain
NPFFR2	Active	Repressed	Gain
NQO1	Active	Active	Gain
NRGN	Active	Bivalent	Gain
NRIP3	Bivalent	Repressed	Gain
NRK	Active	Repressed	Gain
NTNG1	Active	Repressed	Gain
NUDT11	Active	Bivalent	Gain
OCLN	Active	Repressed	Gain
OSBPL10	Active	Repressed	Gain
P2RY2	Active	Repressed	Gain
PCDH10	Active	Repressed	Gain
PCDH12	Active	Unmarked	Gain
PCDH19	Active	Repressed	Gain
PCDH9	Active	Repressed	Gain
PCED1B	Active	Repressed	Gain
PCNXL2	Active	Repressed	Gain
PDCD1LG2	Active	Unmarked	Gain
PDE7B	Unmarked	Repressed	Gain
PDGFRL	Active	Repressed	Gain
PFN2	Active	Bivalent	Gain
PGF	Active	Active	Gain
PHGDH	Active	Repressed	Gain
PIFO	Active	Bivalent	Gain
PIK3CG	Active	Repressed	Gain
PKD1L1	Unmarked	Repressed	Gain
PLAU	Active	Active	Gain
PLCL1	Active	Repressed	Gain
PLEKHG1	Active	Bivalent	Gain
PLTP	Active	Unmarked	Gain
PNMA2	Active	Repressed	Gain
POU2F2	Active	Repressed	Gain
PPP1R1C	Active	Repressed	Gain
PPP2R3A	Active	Repressed	Gain
PRDM1	Active	Repressed	Gain
PRKACB	Active	Repressed	Gain
PRKCA	Active	Repressed	Gain
PRND	Unmarked	Repressed	Gain
PSD3	Active	Repressed	Gain
PSTPIP2	Active	Repressed	Gain
PTHLH	Active	Bivalent	Gain
PTPN22	Unmarked	Repressed	Gain
PTPRG	Active	Repressed	Gain
PTPRJ	Bivalent	Repressed	Gain
PTPRM	Active	Repressed	Gain
PVRL1	Active	Repressed	Gain
PYGO1	Active	Repressed	Gain
PZP	Unmarked	Repressed	Gain
QPCT	Active	Repressed	Gain
RAB20	Active	Repressed	Gain
RAB36	Active	Repressed	Gain
RAB3B	Active	Bivalent	Gain
RAG1	Unmarked	Repressed	Gain
RARB	Unmarked	Repressed	Gain
RBM24	Active	Repressed	Gain
REC8	Active	Unmarked	Gain
RFX8	Active	Repressed	Gain
RGCC	Active	Bivalent	Gain
RGL1	Active	Repressed	Gain
RIPK3	Bivalent	Unmarked	Gain
RNASE1	Active	Unmarked	Gain
RNASEL	Active	Repressed	Gain
RNF135	Active	Repressed	Gain
RNF182	Active	Repressed	Gain
ROR1	Active	Repressed	Gain
RORA	Unmarked	Repressed	Gain
RSAD2	Active	Repressed	Gain
RUNDC3B	Active	Repressed	Gain
RUNX1	Active	Bivalent	Gain
S1PR3	Active	Bivalent	Gain
SCG5	Active	Repressed	Gain
SCN9A	Active	Repressed	Gain
SEC14L1	Active	Active	Gain
SELENBP1	Unmarked	Repressed	Gain
SEMA6C	Active	Repressed	Gain
SERPINA5	Unmarked	Repressed	Gain
SERTAD4	Bivalent	Repressed	Gain
SGCB	Active	Bivalent	Gain
SH3PXD2A	Active	Repressed	Gain
SHC3	Active	Repressed	Gain
SHISA3	Active	Repressed	Gain
SIX1	Bivalent	Repressed	Gain
SLC1A1	Active	Repressed	Gain
SLC46A1	Active	Bivalent	Gain
SLC46A3	Active	Repressed	Gain
SLC4A8	Active	Repressed	Gain
SLC7A2	Active	Repressed	Gain
SLC9A7	Active	Repressed	Gain
SLFN11	Active	Repressed	Gain
SNCAIP	Active	Bivalent	Gain
SNHG20	Active	Active	Gain
SNPH	Active	Repressed	Gain
SOBP	Active	Repressed	Gain
SP110	Active	Repressed	Gain
SPATA18	Active	Repressed	Gain
SPRY4	Active	Active	Gain
SPTBN5	Unmarked	Repressed	Gain
SRPX2	Active	Active	Gain
ST3GAL5	Active	Repressed	Gain
STAT6	Active	Repressed	Gain
STC1	Active	Unmarked	Gain
STEAP1B	Active	Active	Gain
STK39	Active	Repressed	Gain
SUSD5	Active	Repressed	Gain
TAF7L	Active	Bivalent	Gain
TBX3	Active	Repressed	Gain
TCEAL7	Active	Unmarked	Gain
TCTEX1D1	Active	Repressed	Gain
TFEC	Active	Repressed	Gain
TG	Unmarked	Repressed	Gain
THBS2	Unmarked	Repressed	Gain
THSD4	Unmarked	Repressed	Gain
TLR6	Active	Repressed	Gain
TMC1	Unmarked	Repressed	Gain
TMEM171	Active	Repressed	Gain
TMEM37	Active	Repressed	Gain
TMEM71	Unmarked	Repressed	Gain
TNFAIP8	Active	Repressed	Gain
TNFRSF6B	Active	Active	Gain
TNFSF15	Active	Active	Gain
TOM1L1	Active	Repressed	Gain
TOX	Active	Repressed	Gain
TRIML2	Active	Unmarked	Gain
TRPC1	Active	Repressed	Gain
TRPS1	Bivalent	Repressed	Gain
TTLL7	Bivalent	Repressed	Gain
TWSG1	Active	Bivalent	Gain
UCHL1	Active	Repressed	Gain
USP18	Active	Repressed	Gain
UXS1	Active	Repressed	Gain
VCAM1	Unmarked	Repressed	Gain
VGLL3	Active	Repressed	Gain
VLDLR	Active	Bivalent	Gain
WDR52	Active	Repressed	Gain
WLS	Active	Bivalent	Gain
WNK3	Active	Bivalent	Gain
WNT9A	Bivalent	Repressed	Gain
WSCD1	Active	Repressed	Gain
XIRP2	Unmarked	Repressed	Gain
ZEB2	Active	Bivalent	Gain
ZNF229	Active	Repressed	Gain
ZNF311	Active	Repressed	Gain
ZNF366	Active	Unmarked	Gain
ZNF469	Unmarked	Repressed	Gain
ZNF578	Active	Repressed	Gain
ZNF641	Active	Repressed	Gain
ZNF703	Active	Bivalent	Gain
ZNF804A	Active	Repressed	Gain
ZNF827	Active	Repressed	Gain
ZYG11A	Active	Bivalent	Gain
ABCA1	Repressed	Bivalent	Loss
ANTXR1	Repressed	Active	Loss
AOX1	Repressed	Active	Loss
CASC18	Repressed	Unmarked	Loss
DUSP10	Repressed	Active	Loss
DYNC2H1	Repressed	Active	Loss
FAM89A	Repressed	Bivalent	Loss
FAT1	Repressed	Bivalent	Loss
HINT2	Bivalent	Active	Loss
MEOX1	Repressed	Unmarked	Loss
OAS2	Repressed	Active	Loss
PHLDB1	Unmarked	Active	Loss
PPM1H	Repressed	Active	Loss
RGS3	Repressed	Unmarked	Loss
TNFSF4	Unmarked	Active	Loss
ABCB4	Repressed	Repressed	Same
ABCC4	Active	Active	Same
ABHD5	Active	Active	Same
ABI3	Active	Active	Same
ABL2	Active	Active	Same
ABRACL	Active	Active	Same
ACER2	Active	Active	Same
ACSL4	Active	Active	Same
ACTA2	Repressed	Repressed	Same
ACTRT3	Active	Active	Same
ADAM15	Active	Active	Same
ADAM19	Active	Active	Same
ADAM8	Repressed	Repressed	Same
ADAMTS2	Repressed	Repressed	Same
ADAMTS7	Active	Active	Same
ADAMTS9	Active	Active	Same
ADAMTSL1	Active	Active	Same
ADK	Active	Active	Same
ADORA2B	Active	Active	Same
ADPRHL1	Repressed	Repressed	Same
ADRA1B	Active	Active	Same
ADTRP	Unmarked	Unmarked	Same
AIFM2	Active	Active	Same
AK1	Active	Active	Same
AKAP13	Active	Active	Same
ANGEL1	Active	Active	Same
ANPEP	Active	Active	Same
ANXA3	Active	Active	Same
ANXA6	Unmarked	Unmarked	Same
APBB2	Active	Active	Same
APLN	Active	Active	Same
ARHGAP10	Active	Active	Same
ARHGAP18	Active	Active	Same
ARHGAP24	Repressed	Repressed	Same
ARHGDIG	Repressed	Repressed	Same
ARHGEF15	Active	Active	Same
ARID5A	Active	Active	Same
ARL2BP	Active	Active	Same
ARMC2	Repressed	Repressed	Same
ATF3	Repressed	Repressed	Same
ATG4A	Active	Active	Same
ATP1B1	Active	Active	Same
ATP1B3	Active	Active	Same
ATP2B4	Active	Active	Same
AXL	Active	Active	Same
BAG2	Active	Active	Same
BAG3	Active	Active	Same
BAHCC1	Active	Active	Same
BAIAP2L1	Repressed	Repressed	Same
BCL3	Active	Active	Same
BCL6	Active	Active	Same
BEND6	Repressed	Repressed	Same
BHLHE40	Active	Active	Same
BIRC3	Active	Active	Same
BMP2	Active	Active	Same
BNC1	Active	Active	Same
BPGM	Active	Active	Same
BST2	Unmarked	Unmarked	Same
BTBD11	Repressed	Repressed	Same
BTG2	Active	Active	Same
C10orf10	Active	Active	Same
C10orf25	Active	Active	Same
C10orf54	Active	Active	Same
C11orf45	Repressed	Repressed	Same
C12orf5	Active	Active	Same
C14orf132	Repressed	Repressed	Same
C16orf74	Active	Active	Same
C17orf96	Repressed	Repressed	Same
C1orf110	Unmarked	Unmarked	Same
C1orf204	Repressed	Repressed	Same
C1orf226	Unmarked	Unmarked	Same
C3orf58	Active	Active	Same
CACNB3	Active	Active	Same
CACNG6	Active	Active	Same
CALM1	Active	Active	Same
CAPG	Unmarked	Unmarked	Same
CAPN11	Repressed	Repressed	Same
CARD16	Active	Active	Same
CAV1	Active	Active	Same
CBLN3	Active	Active	Same
CBR3	Active	Active	Same
CCDC144B	Repressed	Repressed	Same
CCDC24	Active	Active	Same
CCDC69	Active	Active	Same
CCDC85C	Active	Active	Same
CCL2	Active	Active	Same
CCSER1	Repressed	Repressed	Same
CD109	Active	Active	Same
CD274	Active	Active	Same
CD276	Active	Active	Same
CD34	Active	Active	Same
CD44	Active	Active	Same
CDC14A	Active	Active	Same
CDC42EP2	Active	Active	Same
CDC42EP3	Active	Active	Same
CDC42EP4	Active	Active	Same
CDH11	Repressed	Repressed	Same
CDH24	Active	Active	Same
CDH4	Repressed	Repressed	Same
CDH5	Active	Active	Same
CDKN1A	Unmarked	Unmarked	Same
CDKN2A	Repressed	Repressed	Same
CDR2L	Active	Active	Same
CEP170B	Bivalent	Bivalent	Same
CHD3	Active	Active	Same
CHN1	Unmarked	Unmarked	Same
CHN2	Repressed	Repressed	Same
CHRNA1	Repressed	Repressed	Same
CHST2	Active	Active	Same
CHSY3	Active	Active	Same
CKAP4	Active	Active	Same
CLDN1	Active	Active	Same
CLDN11	Active	Active	Same
CLDN14	Unmarked	Unmarked	Same
CLEC11A	Active	Active	Same
CLEC12B	Unmarked	Unmarked	Same
CLEC1A	Active	Active	Same
CLEC2B	Active	Active	Same
CLEC4GP1	Repressed	Repressed	Same
CLEC7A	Unmarked	Unmarked	Same
CMBL	Active	Active	Same
CNN2	Active	Active	Same
CNTNAP1	Active	Active	Same
COBLL1	Active	Active	Same
COL1A1	Repressed	Repressed	Same
COL3A1	Unmarked	Unmarked	Same
COL4A5	Active	Active	Same
COL5A1	Active	Active	Same
COL6A3	Repressed	Repressed	Same
COLGALT1	Active	Active	Same
CORO2B	Repressed	Repressed	Same
CPA3	Repressed	Repressed	Same
CPPED1	Active	Active	Same
CREG2	Repressed	Repressed	Same
CROT	Active	Active	Same
CSMD3	Repressed	Repressed	Same
CSRNP1	Active	Active	Same
CSRP1	Active	Active	Same
CTHRC1	Active	Active	Same
CTNNBIP1	Active	Active	Same
CTSB	Active	Active	Same
CTSC	Active	Active	Same
CTSK	Unmarked	Unmarked	Same
CTXN1	Active	Active	Same
CXCL1	Active	Active	Same
CXCL11	Unmarked	Unmarked	Same
CXCL2	Active	Active	Same
CXCL3	Active	Active	Same
CXCL6	Active	Active	Same
CXCR4	Repressed	Repressed	Same
CYB561	Unmarked	Unmarked	Same
CYP26B1	Repressed	Repressed	Same
CYP27C1	Repressed	Repressed	Same
CYP2S1	Active	Active	Same
CYTH1	Active	Active	Same
DCBLD1	Active	Active	Same
DCBLD2	Active	Active	Same
DCUN1D3	Active	Active	Same
DDX26B	Active	Active	Same
DDX58	Active	Active	Same
DGKA	Active	Active	Same
DIRAS3	Active	Active	Same
DIXDC1	Active	Active	Same
DKK1	Active	Active	Same
DNAH11	Repressed	Repressed	Same
DNAJB5	Active	Active	Same
DNER	Repressed	Repressed	Same
DPEP1	Repressed	Repressed	Same
DPF3	Active	Active	Same
DRP2	Unmarked	Unmarked	Same
DSE	Repressed	Repressed	Same
DZIP1	Active	Active	Same
E2F7	Active	Active	Same
EBF1	Repressed	Repressed	Same
ECE1	Active	Active	Same
ECHDC2	Active	Active	Same
ECM1	Unmarked	Unmarked	Same
EFCAB13	Active	Active	Same
EFHC1	Active	Active	Same
EFNB1	Active	Active	Same
EGFR	Repressed	Repressed	Same
EGOT	Unmarked	Unmarked	Same
EHD1	Active	Active	Same
EHD4	Active	Active	Same
EIF2AK3	Active	Active	Same
EIF2B2	Active	Active	Same
EIF2B3	Active	Active	Same
ELFN2	Repressed	Repressed	Same
ELL2	Active	Active	Same
ELTD1	Active	Active	Same
ENC1	Active	Active	Same
EPHA5	Repressed	Repressed	Same
EPHA7	Repressed	Repressed	Same
EPS8	Active	Active	Same
EPSTI1	Active	Active	Same
ERBB2	Repressed	Repressed	Same
ERCC6	Active	Active	Same
ERCC6-PGBD3	Active	Active	Same
ERV3-1	Active	Active	Same
ESM1	Active	Active	Same
ETS2	Active	Active	Same
ETV4	Unmarked	Unmarked	Same
ETV7	Repressed	Repressed	Same
EVA1A	Active	Active	Same
F2RL2	Unmarked	Unmarked	Same
FAH	Active	Active	Same
FAM101B	Unmarked	Unmarked	Same
FAM107A	Repressed	Repressed	Same
FAM124B	Active	Active	Same
FAM131B	Repressed	Repressed	Same
FAM167B	Unmarked	Unmarked	Same
FAM198B	Active	Active	Same
FAM210B	Active	Active	Same
FAM212A	Active	Active	Same
FAM214B	Active	Active	Same
FAM219A	Active	Active	Same
FAM24B	Active	Active	Same
FAM24B-CUZD1	Active	Active	Same
FAM26E	Active	Active	Same
FAM46B	Active	Active	Same
FAM84A	Repressed	Repressed	Same
FAM84B	Active	Active	Same
FBN2	Repressed	Repressed	Same
FBXO32	Unmarked	Unmarked	Same
FBXO41	Repressed	Repressed	Same
FDXR	Active	Active	Same
FGF16	Unmarked	Unmarked	Same
FGF5	Repressed	Repressed	Same
FHL2	Active	Active	Same
FKBP1B	Active	Active	Same
FLJ32255	Active	Active	Same
FMN1	Repressed	Repressed	Same
FNDC4	Active	Active	Same
FOSL1	Active	Active	Same
FRMD4A	Repressed	Repressed	Same
FSD1	Active	Active	Same
FSD1L	Active	Active	Same
FSTL1	Active	Active	Same
FSTL3	Active	Active	Same
FUT8	Active	Active	Same
GABBR2	Repressed	Repressed	Same
GADD45A	Active	Active	Same
GADL1	Repressed	Repressed	Same
GAL3ST4	Repressed	Repressed	Same
GALE	Active	Active	Same
GALNT1	Unmarked	Unmarked	Same
GALNT4	Active	Active	Same
GALNT6	Active	Active	Same
GALNT7	Active	Active	Same
GAREML	Repressed	Repressed	Same
GAS2L3	Active	Active	Same
GATA6	Bivalent	Bivalent	Same
GBE1	Active	Active	Same
GBP3	Active	Active	Same
GBP4	Repressed	Repressed	Same
GDE1	Active	Active	Same
GDF5	Unmarked	Unmarked	Same
GFOD1	Active	Active	Same
GFPT2	Repressed	Repressed	Same
GGH	Active	Active	Same
GIMAP2	Active	Active	Same
GJA5	Repressed	Repressed	Same
GLCE	Active	Active	Same
GLDC	Repressed	Repressed	Same
GNG2	Repressed	Repressed	Same
GOLM1	Active	Active	Same
GPC1	Repressed	Repressed	Same
GPR116	Active	Active	Same
GPR126	Active	Active	Same
GPR160	Repressed	Repressed	Same
GPR176	Unmarked	Unmarked	Same
GPR37	Repressed	Repressed	Same
GPR56	Unmarked	Unmarked	Same
GPX8	Active	Active	Same
GRB14	Active	Active	Same
GREM1	Repressed	Repressed	Same
GRIK4	Repressed	Repressed	Same
GRK5	Active	Active	Same
GSN	Active	Active	Same
GTDC1	Active	Active	Same
GULP1	Active	Active	Same
HCFC1R1	Active	Active	Same
HCG11	Active	Active	Same
HCLS1	Active	Active	Same
HDDC2	Active	Active	Same
HECW2	Repressed	Repressed	Same
HELZ2	Unmarked	Unmarked	Same
HEY2	Active	Active	Same
HIF1A	Active	Active	Same
HIST3H2BB	Active	Active	Same
HMGA1	Active	Active	Same
HMGA2	Active	Active	Same
HOPX	Active	Active	Same
HPCAL1	Active	Active	Same
HRASLS	Repressed	Repressed	Same
HRH1	Unmarked	Unmarked	Same
HSPA12B	Active	Active	Same
HSPA4L	Active	Active	Same
HSPB8	Active	Active	Same
HSPG2	Active	Active	Same
HTR1D	Unmarked	Unmarked	Same
ICAM1	Active	Active	Same
ICAM2	Active	Active	Same
IFFO2	Active	Active	Same
IFI16	Active	Active	Same
IFI35	Active	Active	Same
IFI6	Active	Active	Same
IFIH1	Active	Active	Same
IFIT1	Active	Active	Same
IFITM1	Active	Active	Same
IGF2	Repressed	Repressed	Same
IGF2BP1	Repressed	Repressed	Same
IGFBP3	Repressed	Repressed	Same
IGFBP6	Active	Active	Same
IKBIP	Active	Active	Same
IL12A	Active	Active	Same
IL17D	Active	Active	Same
IL17RA	Active	Active	Same
IL17RD	Repressed	Repressed	Same
IL1A	Unmarked	Unmarked	Same
IL1B	Unmarked	Unmarked	Same
IL1RAP	Active	Active	Same
IL32	Active	Active	Same
IL4R	Active	Active	Same
INS-IGF2	Repressed	Repressed	Same
IPMK	Active	Active	Same
IQCJ-SCHIP1	Repressed	Repressed	Same
IRF7	Active	Active	Same
IRF9	Active	Active	Same
IRX5	Repressed	Repressed	Same
ISG15	Active	Active	Same
ITGA2	Active	Active	Same
ITGA5	Active	Active	Same
ITM2A	Active	Active	Same
ITPKB	Active	Active	Same
ITPR3	Active	Active	Same
JAK1	Active	Active	Same
JAM2	Repressed	Repressed	Same
KCNMB4	Repressed	Repressed	Same
KCTD15	Active	Active	Same
KDR	Active	Active	Same
KIAA1211	Unmarked	Unmarked	Same
KIAA1211L	Active	Active	Same
KIAA1551	Active	Active	Same
KIAA1598	Active	Active	Same
KIF13A	Active	Active	Same
KIT	Repressed	Repressed	Same
KITLG	Active	Active	Same
KLF2	Active	Active	Same
KLHL13	Unmarked	Unmarked	Same
KRT7	Active	Active	Same
KRT80	Unmarked	Unmarked	Same
LAMA4	Active	Active	Same
LAMA5	Active	Active	Same
LAMC1	Active	Active	Same
LAP3	Active	Active	Same
LCA5	Active	Active	Same
LEPREL2	Active	Active	Same
LGALS1	Active	Active	Same
LGALS3BP	Unmarked	Unmarked	Same
LHX6	Repressed	Repressed	Same
LINC00520	Unmarked	Unmarked	Same
LINC00607	Unmarked	Unmarked	Same
LINC00639	Repressed	Repressed	Same
LINC00648	Unmarked	Unmarked	Same
LINC00883	Active	Active	Same
LINC00961	Active	Active	Same
LINC01091	Unmarked	Unmarked	Same
LIPG	Active	Active	Same
LOC100126784	Active	Active	Same
LOC100505592	Unmarked	Unmarked	Same
LOC100507002	Repressed	Repressed	Same
LOC101927780	Unmarked	Unmarked	Same
LOC101929680	Repressed	Repressed	Same
LOC102800310	Active	Active	Same
LOC254896	Unmarked	Unmarked	Same
LOC388849	Unmarked	Unmarked	Same
LOC399815	Active	Active	Same
LOC440300	Unmarked	Unmarked	Same
LOC730101	Active	Active	Same
LOX	Active	Active	Same
LOXL1-AS1	Active	Active	Same
LOXL2	Active	Active	Same
LOXL4	Active	Active	Same
LPCAT2	Active	Active	Same
LPHN2	Active	Active	Same
LRP1	Repressed	Repressed	Same
LRRC49	Repressed	Repressed	Same
LRRC8B	Active	Active	Same
LST1	Unmarked	Unmarked	Same
LTB	Active	Active	Same
LTBP2	Active	Active	Same
LURAP1L	Active	Active	Same
LXN	Active	Active	Same
MAGI2	Repressed	Repressed	Same
MAN2A1	Active	Active	Same
MAN2B2	Bivalent	Bivalent	Same
MAP3K12	Active	Active	Same
MAP3K5	Active	Active	Same
MAP3K6	Active	Active	Same
MAP4K3	Active	Active	Same
MAP4K4	Active	Active	Same
MAPKAPK3	Active	Active	Same
MAPRE2	Repressed	Repressed	Same
MARCH4	Active	Active	Same
MB21D1	Active	Active	Same
MBNL3	Unmarked	Unmarked	Same
MBOAT7	Active	Active	Same
MCF2L2	Repressed	Repressed	Same
MCTP1	Active	Active	Same
MDM2	Active	Active	Same
MECOM	Active	Active	Same
MED12L	Repressed	Repressed	Same
MEGF9	Active	Active	Same
MFSD2A	Active	Active	Same
MGARP	Active	Active	Same
MGAT4A	Unmarked	Unmarked	Same
MGAT5B	Repressed	Repressed	Same
MICAL1	Active	Active	Same
MICAL2	Active	Active	Same
MID1IP1	Active	Active	Same
MILR1	Unmarked	Unmarked	Same
MIR1182	Unmarked	Unmarked	Same
MIR155HG	Active	Active	Same
MIR181A1HG	Active	Active	Same
MIR198	Unmarked	Unmarked	Same
MIR548AA1	Unmarked	Unmarked	Same
MIR612	Unmarked	Unmarked	Same
MIR6516	Active	Active	Same
MKL2	Active	Active	Same
MKRN3	Unmarked	Unmarked	Same
MLLT11	Active	Active	Same
MMP1	Unmarked	Unmarked	Same
MMP10	Unmarked	Unmarked	Same
MMP14	Active	Active	Same
MMP2	Active	Active	Same
MMP28	Repressed	Repressed	Same
MOBP	Repressed	Repressed	Same
MPZL2	Active	Active	Same
MPZL3	Active	Active	Same
MR1	Repressed	Repressed	Same
MREG	Active	Active	Same
MSN	Active	Active	Same
MSR1	Unmarked	Unmarked	Same
MT1E	Active	Active	Same
MT1L	Active	Active	Same
MT2A	Active	Active	Same
MTCL1	Unmarked	Unmarked	Same
MTMR9LP	Active	Active	Same
MTUS1	Unmarked	Unmarked	Same
MUC4	Repressed	Repressed	Same
MVP	Active	Active	Same
MX1	Repressed	Repressed	Same
MX2	Repressed	Repressed	Same
MYH9	Active	Active	Same
MYO10	Active	Active	Same
MYO1E	Active	Active	Same
MYO5B	Repressed	Repressed	Same
N4BP3	Active	Active	Same
NABP1	Active	Active	Same
NAV1	Active	Active	Same
NAV3	Unmarked	Unmarked	Same
NCEH1	Active	Active	Same
NCK1-AS1	Active	Active	Same
NCR1	Unmarked	Unmarked	Same
NCR3LG1	Active	Active	Same
NCS1	Active	Active	Same
NDST1	Unmarked	Unmarked	Same
NENF	Active	Active	Same
NES	Bivalent	Bivalent	Same
NFATC4	Active	Active	Same
NID2	Active	Active	Same
NLGN1	Repressed	Repressed	Same
NLRC5	Unmarked	Unmarked	Same
NMU	Repressed	Repressed	Same
NOG	Bivalent	Bivalent	Same
NOSTRIN	Unmarked	Unmarked	Same
NOTCH4	Active	Active	Same
NPR2	Active	Active	Same
NPTX1	Repressed	Repressed	Same
NR5A2	Repressed	Repressed	Same
NRCAM	Active	Active	Same
NREP	Active	Active	Same
NRG1	Repressed	Repressed	Same
NRP1	Active	Active	Same
NRXN3	Repressed	Repressed	Same
NSG1	Repressed	Repressed	Same
NTM	Repressed	Repressed	Same
NTRK2	Repressed	Repressed	Same
NUAK1	Active	Active	Same
NUCB2	Active	Active	Same
NYNRIN	Active	Active	Same
OAS3	Active	Active	Same
OASL	Repressed	Repressed	Same
OCIAD2	Active	Active	Same
OGFRL1	Active	Active	Same
P4HA2	Active	Active	Same
P4HTM	Active	Active	Same
PALMD	Active	Active	Same
PARM1	Repressed	Repressed	Same
PARP14	Active	Active	Same
PARP15	Repressed	Repressed	Same
PARP9	Active	Active	Same
PBX3	Active	Active	Same
PCDH1	Active	Active	Same
PCSK1	Repressed	Repressed	Same
PDE1C	Repressed	Repressed	Same
PDE4DIP	Repressed	Repressed	Same
PDLIM7	Active	Active	Same
PEA15	Active	Active	Same
PECAM1	Unmarked	Unmarked	Same
PGBD3	Unmarked	Unmarked	Same
PGD	Active	Active	Same
PHACTR1	Repressed	Repressed	Same
PHEX	Unmarked	Unmarked	Same
PHLDA2	Active	Active	Same
PHLDA3	Active	Active	Same
PHLDB2	Unmarked	Unmarked	Same
PHYHIP	Repressed	Repressed	Same
PIDD1	Active	Active	Same
PIK3C2A	Unmarked	Unmarked	Same
PIK3CD	Repressed	Repressed	Same
PIM1	Active	Active	Same
PITPNM1	Active	Active	Same
PLAT	Active	Active	Same
PLAUR	Active	Active	Same
PLCB2	Repressed	Repressed	Same
PLCB3	Active	Active	Same
PLEKHH2	Repressed	Repressed	Same
PLOD1	Active	Active	Same
PLXND1	Active	Active	Same
PMEPA1	Active	Active	Same
PNLDC1	Repressed	Repressed	Same
POC1B-GALNT4	Active	Active	Same
POLH	Active	Active	Same
POLR3G	Active	Active	Same
PPP2R2A	Active	Active	Same
PREX2	Active	Active	Same
PRKAG2	Repressed	Repressed	Same
PRKAR2B	Active	Active	Same
PRR5L	Repressed	Repressed	Same
PRRG1	Active	Active	Same
PRSS23	Active	Active	Same
PRSS3	Repressed	Repressed	Same
PRTG	Active	Active	Same
PSMD10	Active	Active	Same
PTCH2	Active	Active	Same
PTGER4	Active	Active	Same
PTGIS	Repressed	Repressed	Same
PTGR1	Active	Active	Same
PTPLAD2	Active	Active	Same
PTPRH	Repressed	Repressed	Same
PTPRR	Repressed	Repressed	Same
PTPRU	Repressed	Repressed	Same
PTRF	Active	Active	Same
PXDN	Active	Active	Same
RAB15	Active	Active	Same
RAB23	Active	Active	Same
RAC2	Active	Active	Same
RALA	Active	Active	Same
RAP2B	Active	Active	Same
RAPGEF5	Active	Active	Same
RASD1	Active	Active	Same
RASSF2	Unmarked	Unmarked	Same
RASSF3	Active	Active	Same
RBM43	Active	Active	Same
RCN1	Active	Active	Same
RELL1	Active	Active	Same
RGMB	Active	Active	Same
RGS10	Unmarked	Unmarked	Same
RGS20	Repressed	Repressed	Same
RGS4	Active	Active	Same
RGS5	Unmarked	Unmarked	Same
RGS9	Repressed	Repressed	Same
RHOBTB3	Active	Active	Same
RHOC	Active	Active	Same
RHOF	Active	Active	Same
RND1	Repressed	Repressed	Same
RNF122	Active	Active	Same
RNF144B	Active	Active	Same
RNF149	Active	Active	Same
RNF180	Repressed	Repressed	Same
RNF19B	Active	Active	Same
RNVU1-19	Active	Active	Same
ROBO2	Repressed	Repressed	Same
RP1L1	Unmarked	Unmarked	Same
RPL23AP82	Repressed	Repressed	Same
RRAS	Active	Active	Same
RSPO3	Repressed	Repressed	Same
RTEL1-TNFRSF6B	Active	Active	Same
RTN4	Active	Active	Same
S100A11	Bivalent	Bivalent	Same
S100A3	Unmarked	Unmarked	Same
S100A6	Active	Active	Same
SACS	Active	Active	Same
SAMD9	Active	Active	Same
SAMD9L	Active	Active	Same
SAMHD1	Active	Active	Same
SAMSN1	Unmarked	Unmarked	Same
SAT1	Active	Active	Same
SCARNA16	Active	Active	Same
SCHIP1	Repressed	Repressed	Same
SDF2L1	Active	Active	Same
SDK1	Repressed	Repressed	Same
SECTM1	Repressed	Repressed	Same
SELE	Repressed	Repressed	Same
SEMA6B	Active	Active	Same
SEMA6D	Repressed	Repressed	Same
SENCR	Active	Active	Same
SERPINB1	Active	Active	Same
SERPINB8	Active	Active	Same
SERPINE1	Active	Active	Same
SERTAD4-AS1	Repressed	Repressed	Same
SESN2	Active	Active	Same
SH3BP5	Unmarked	Unmarked	Same
SH3RF2	Active	Active	Same
SH3TC1	Active	Active	Same
SHANK1	Repressed	Repressed	Same
SHROOM3	Repressed	Repressed	Same
SIAE	Active	Active	Same
SIM1	Repressed	Repressed	Same
SIPA1L2	Unmarked	Unmarked	Same
SIRPB2	Repressed	Repressed	Same
SLC12A2	Active	Active	Same
SLC16A7	Active	Active	Same
SLC16A9	Repressed	Repressed	Same
SLC18B1	Active	Active	Same
SLC20A1	Active	Active	Same
SLC2A6	Active	Active	Same
SLC3A2	Active	Active	Same
SLC44A1	Active	Active	Same
SLC4A7	Active	Active	Same
SLC7A11	Active	Active	Same
SLC7A7	Repressed	Repressed	Same
SLC9A1	Active	Active	Same
SLC9A5	Active	Active	Same
SLC9A7P1	Active	Active	Same
SLFN5	Active	Active	Same
SLIT2	Repressed	Repressed	Same
SLITRK5	Repressed	Repressed	Same
SMAD1	Active	Active	Same
SMAD3	Active	Active	Same
SMURF2	Active	Active	Same
SNAPC2	Active	Active	Same
SOD2	Active	Active	Same
SORD	Bivalent	Bivalent	Same
SOX7	Active	Active	Same
SPARC	Active	Active	Same
SPATA13	Repressed	Repressed	Same
SPATS2	Active	Active	Same
SPATS2L	Active	Active	Same
SPECC1	Repressed	Repressed	Same
SPOCD1	Unmarked	Unmarked	Same
SPRED3	Active	Active	Same
SPTA1	Unmarked	Unmarked	Same
SRGAP1	Active	Active	Same
SRGN	Active	Active	Same
SSH2	Active	Active	Same
ST8SIA4	Bivalent	Bivalent	Same
STARD9	Active	Active	Same
STK17A	Active	Active	Same
STRIP2	Active	Active	Same
STYK1	Active	Active	Same
SULF2	Active	Active	Same
SULT1B1	Unmarked	Unmarked	Same
SV2B	Repressed	Repressed	Same
SYNE1	Repressed	Repressed	Same
SYNJ2	Active	Active	Same
SYT14	Repressed	Repressed	Same
SYTL3	Unmarked	Unmarked	Same
TACC2	Repressed	Repressed	Same
TAGLN	Active	Active	Same
TAGLN2	Active	Active	Same
TANK	Active	Active	Same
TAP1	Active	Active	Same
TBC1D2	Unmarked	Unmarked	Same
TBXAS1	Repressed	Repressed	Same
TCN2	Active	Active	Same
TGFB3	Active	Active	Same
TGFBR3	Active	Active	Same
TICAM2	Active	Active	Same
TJP2	Active	Active	Same
TLR2	Repressed	Repressed	Same
TMCC3	Active	Active	Same
TMEM144	Active	Active	Same
TMEM154	Active	Active	Same
TMEM159	Active	Active	Same
TMEM163	Repressed	Repressed	Same
TMEM173	Active	Active	Same
TMEM178A	Repressed	Repressed	Same
TMEM206	Active	Active	Same
TMEM217	Active	Active	Same
TMEM243	Active	Active	Same
TMEM30A	Active	Active	Same
TMEM35	Active	Active	Same
TMEM47	Active	Active	Same
TMEM63B	Active	Active	Same
TNC	Active	Active	Same
TNFRSF10A	Active	Active	Same
TNFRSF10B	Active	Active	Same
TNFRSF10C	Active	Active	Same
TNFRSF10D	Active	Active	Same
TNFRSF19	Repressed	Repressed	Same
TNFRSF4	Unmarked	Unmarked	Same
TNFRSF9	Repressed	Repressed	Same
TNFSF18	Active	Active	Same
TP53I11	Active	Active	Same
TP53I3	Active	Active	Same
TP53TG1	Active	Active	Same
TRAF1	Active	Active	Same
TRAF5	Active	Active	Same
TRAM2	Active	Active	Same
TRG-AS1	Unmarked	Unmarked	Same
TRIM14	Active	Active	Same
TRIM2	Repressed	Repressed	Same
TRIM21	Active	Active	Same
TRIM22	Active	Active	Same
TRIM46	Active	Active	Same
TRIO	Active	Active	Same
TRNP1	Active	Active	Same
TSKU	Active	Active	Same
TSNAX-DISC1	Repressed	Repressed	Same
TTC13	Active	Active	Same
TTL	Active	Active	Same
TUBA1A	Active	Active	Same
TUBB3	Active	Active	Same
TYRO3	Active	Active	Same
UAP1	Active	Active	Same
UBTD1	Active	Active	Same
ULBP1	Repressed	Repressed	Same
ULBP2	Repressed	Repressed	Same
UNC13B	Active	Active	Same
UNC5C	Repressed	Repressed	Same
USP53	Active	Active	Same
VASH1	Active	Active	Same
VASP	Active	Active	Same
VAT1L	Repressed	Repressed	Same
VCAN	Repressed	Repressed	Same
VCL	Active	Active	Same
VDR	Repressed	Repressed	Same
VEGFC	Active	Active	Same
VEPH1	Unmarked	Unmarked	Same
VILL	Active	Active	Same
VIPR1	Repressed	Repressed	Same
VSIG1	Unmarked	Unmarked	Same
VSIG2	Unmarked	Unmarked	Same
VWA5B2	Repressed	Repressed	Same
WDFY4	Repressed	Repressed	Same
WTAPP1	Repressed	Repressed	Same
XAF1	Repressed	Repressed	Same
XKRX	Active	Active	Same
XYLT1	Repressed	Repressed	Same
ZBTB18	Active	Active	Same
ZC3H12A	Active	Active	Same
ZDHHC13	Active	Active	Same
ZDHHC21	Active	Active	Same
ZFAND5	Active	Active	Same
ZNF117	Unmarked	Unmarked	Same
ZNF154	Repressed	Repressed	Same
ZNF436	Active	Active	Same
ZNF462	Active	Active	Same
ZNF561	Active	Active	Same
ZNF702P	Active	Active	Same
ZNF860	Active	Active	Same
ZSCAN23	Active	Active	Same
ZSCAN31	Active	Active	Same
ZSWIM6	Active	Active	Same

## Sheet: LEC_upregulated_genes
GeneNames	Histone_State_in_BECs	Histone_State_in_LECs	Histone_State_Switch_in_LECs
ADAMTSL3	Repressed	Bivalent	Gain
ADCK3	Repressed	Active	Gain
ADD3	Unmarked	Active	Gain
ADM2	Repressed	Bivalent	Gain
ART4	Unmarked	Active	Gain
B3GALT2	Unmarked	Active	Gain
B3GNT7	Repressed	Bivalent	Gain
C6orf123	Repressed	Active	Gain
CA2	Repressed	Active	Gain
CC2D2A	Repressed	Bivalent	Gain
CD200	Repressed	Active	Gain
CGREF1	Repressed	Bivalent	Gain
CH25H	Repressed	Active	Gain
CLUHP3	Bivalent	Active	Gain
COLEC12	Repressed	Active	Gain
CXXC5	Repressed	Bivalent	Gain
CYGB	Repressed	Bivalent	Gain
DDO	Repressed	Active	Gain
DMTN	Repressed	Unmarked	Gain
DTX3	Repressed	Active	Gain
EMILIN1	Unmarked	Active	Gain
FABP4	Unmarked	Active	Gain
FAM117A	Repressed	Bivalent	Gain
FAM189A2	Repressed	Active	Gain
FAR2P2	Repressed	Bivalent	Gain
FLT4	Repressed	Active	Gain
GAL3ST3	Repressed	Bivalent	Gain
GFRA1	Repressed	Active	Gain
GHR	Repressed	Active	Gain
GJC2	Repressed	Unmarked	Gain
GLIS3	Repressed	Active	Gain
GPRC5B	Repressed	Active	Gain
GRAMD3	Repressed	Unmarked	Gain
HCRTR1	Bivalent	Active	Gain
HOXA3	Unmarked	Active	Gain
HRCT1	Unmarked	Active	Gain
HYAL1	Unmarked	Active	Gain
IFIT2	Repressed	Active	Gain
IGFBP2	Repressed	Active	Gain
IKZF2	Repressed	Active	Gain
IL7	Repressed	Active	Gain
IMPA2	Repressed	Active	Gain
KIF17	Repressed	Bivalent	Gain
KLF3-AS1	Repressed	Active	Gain
L3MBTL4	Repressed	Active	Gain
LAYN	Bivalent	Active	Gain
LBH	Repressed	Active	Gain
LINC00482	Unmarked	Active	Gain
LIPA	Repressed	Active	Gain
LOC101927269	Unmarked	Active	Gain
LYPD3	Repressed	Unmarked	Gain
MAF	Repressed	Active	Gain
MARC1	Repressed	Active	Gain
MFI2	Repressed	Active	Gain
MGP	Unmarked	Active	Gain
MRC1	Unmarked	Active	Gain
MSMP	Unmarked	Active	Gain
N4BP2L1	Repressed	Active	Gain
NAP1L3	Unmarked	Active	Gain
NUPR1	Unmarked	Active	Gain
ODF3B	Repressed	Active	Gain
OLFML2A	Repressed	Active	Gain
OVCH1-AS1	Unmarked	Active	Gain
P2RX7	Repressed	Active	Gain
PDE8B	Repressed	Bivalent	Gain
PDE9A	Repressed	Active	Gain
PDPN	Unmarked	Active	Gain
PIP4K2C	Repressed	Bivalent	Gain
PKP2	Repressed	Active	Gain
PLA1A	Repressed	Unmarked	Gain
PLCE1-AS1	Unmarked	Active	Gain
PLEKHA4	Unmarked	Active	Gain
PLEKHB1	Repressed	Unmarked	Gain
PLEKHG3	Repressed	Bivalent	Gain
PPARGC1A	Unmarked	Active	Gain
PPP1R14A	Bivalent	Active	Gain
PRICKLE2	Unmarked	Active	Gain
PROX1	Repressed	Active	Gain
PRR15	Repressed	Active	Gain
PRR26	Unmarked	Active	Gain
PTK7	Repressed	Active	Gain
QRFPR	Repressed	Active	Gain
RAB11FIP1	Repressed	Active	Gain
RAB17	Repressed	Unmarked	Gain
RBP1	Repressed	Active	Gain
RELN	Repressed	Active	Gain
RGL3	Repressed	Bivalent	Gain
RHPN2	Repressed	Bivalent	Gain
RTKN	Repressed	Bivalent	Gain
SDC3	Repressed	Active	Gain
SLC29A2	Bivalent	Active	Gain
SLC2A12	Repressed	Active	Gain
SLC30A3	Repressed	Active	Gain
SLC44A3	Repressed	Active	Gain
SLC45A4	Repressed	Unmarked	Gain
STARD5	Bivalent	Active	Gain
SULT1C4	Unmarked	Active	Gain
SV2A	Repressed	Active	Gain
TGFA	Repressed	Active	Gain
TIMP3	Repressed	Active	Gain
TMEM100	Unmarked	Active	Gain
TMEM45A	Repressed	Active	Gain
TMOD2	Repressed	Bivalent	Gain
TNK1	Repressed	Bivalent	Gain
TNS3	Repressed	Active	Gain
TSPAN2	Repressed	Active	Gain
TYMP	Bivalent	Active	Gain
YAP1	Repressed	Active	Gain
ZFHX4	Repressed	Active	Gain
ACHE	Bivalent	Repressed	Loss
ADAMTS10	Active	Repressed	Loss
AKR1C3	Unmarked	Repressed	Loss
AMIGO1	Bivalent	Repressed	Loss
ANKRD55	Unmarked	Repressed	Loss
ANO4	Unmarked	Repressed	Loss
ATP8B4	Unmarked	Repressed	Loss
B3GALTL	Active	Repressed	Loss
BHMT2	Active	Repressed	Loss
BUB1	Active	Bivalent	Loss
C10orf11	Unmarked	Repressed	Loss
C17orf67	Active	Repressed	Loss
C1orf21	Active	Bivalent	Loss
C2orf27A	Unmarked	Repressed	Loss
C2orf88	Unmarked	Repressed	Loss
CCDC102B	Active	Repressed	Loss
CCDC141	Unmarked	Repressed	Loss
CD83	Active	Repressed	Loss
CDA	Unmarked	Repressed	Loss
CEACAM7	Unmarked	Repressed	Loss
CLEC10A	Unmarked	Repressed	Loss
CLGN	Active	Repressed	Loss
CNTNAP5	Unmarked	Repressed	Loss
CREG1	Active	Bivalent	Loss
CSGALNACT1	Unmarked	Repressed	Loss
CSRNP3	Unmarked	Repressed	Loss
CTSH	Active	Bivalent	Loss
CYP4X1	Active	Repressed	Loss
DCHS2	Unmarked	Repressed	Loss
DCLK1	Active	Unmarked	Loss
DEPDC1	Active	Bivalent	Loss
DIRAS2	Bivalent	Repressed	Loss
F8	Unmarked	Repressed	Loss
FAM174B	Active	Bivalent	Loss
FAM64A	Active	Bivalent	Loss
FBXO2	Active	Repressed	Loss
FGF13	Active	Repressed	Loss
FMO5	Active	Repressed	Loss
FST	Active	Bivalent	Loss
FZD1	Bivalent	Repressed	Loss
GAS7	Unmarked	Repressed	Loss
GGT1	Unmarked	Repressed	Loss
GKAP1	Active	Repressed	Loss
GOLGA8M	Unmarked	Repressed	Loss
GPR1	Unmarked	Repressed	Loss
GSTM3	Active	Bivalent	Loss
GUCY1A3	Bivalent	Repressed	Loss
GYG2	Active	Repressed	Loss
HEPH	Unmarked	Repressed	Loss
HIF3A	Active	Unmarked	Loss
HLA-DPA1	Active	Repressed	Loss
HMCN1	Active	Repressed	Loss
HS6ST1	Active	Repressed	Loss
IL1R1	Unmarked	Repressed	Loss
IL34	Unmarked	Repressed	Loss
IPCEF1	Unmarked	Repressed	Loss
IQGAP3	Active	Bivalent	Loss
ITGA9-AS1	Active	Repressed	Loss
KAL1	Unmarked	Repressed	Loss
KIAA1324L	Active	Unmarked	Loss
KIF6	Unmarked	Repressed	Loss
LAMA2	Active	Repressed	Loss
LEPR	Active	Repressed	Loss
LINC00997	Unmarked	Repressed	Loss
LMO7	Unmarked	Repressed	Loss
LOC100507472	Unmarked	Repressed	Loss
LOC100996251	Active	Repressed	Loss
LOC101928516	Unmarked	Repressed	Loss
LOC102723641	Active	Repressed	Loss
LOC283070	Unmarked	Repressed	Loss
LOC728613	Active	Repressed	Loss
LONRF3	Active	Bivalent	Loss
LYNX1	Bivalent	Repressed	Loss
MCTP2	Unmarked	Repressed	Loss
MEGF6	Active	Repressed	Loss
MMP21	Unmarked	Repressed	Loss
MOV10L1	Bivalent	Repressed	Loss
MXI1	Bivalent	Repressed	Loss
MYH10	Active	Repressed	Loss
NAALADL1	Unmarked	Repressed	Loss
NHS	Active	Repressed	Loss
NLGN4X	Unmarked	Repressed	Loss
NOD2	Active	Repressed	Loss
PBK	Active	Bivalent	Loss
PCSK1N	Unmarked	Repressed	Loss
PELI2	Active	Repressed	Loss
PHOSPHO2-KLHL23	Active	Bivalent	Loss
PIK3C2G	Unmarked	Repressed	Loss
PKHD1L1	Active	Repressed	Loss
PLCB4	Active	Repressed	Loss
PLIN5	Active	Repressed	Loss
PLXNA4	Active	Repressed	Loss
PPP1R9A	Active	Repressed	Loss
PRRG4	Bivalent	Repressed	Loss
RGS7	Active	Bivalent	Loss
RNF112	Unmarked	Repressed	Loss
SEMA3A	Active	Repressed	Loss
SFMBT1	Active	Repressed	Loss
SGCD	Unmarked	Repressed	Loss
SGSM1	Active	Repressed	Loss
SHC2	Bivalent	Repressed	Loss
SIRPB1	Unmarked	Repressed	Loss
SLC26A7	Unmarked	Repressed	Loss
SLC27A3	Active	Repressed	Loss
SLC45A1	Active	Repressed	Loss
SLC6A17	Active	Repressed	Loss
SLCO1A2	Unmarked	Repressed	Loss
SNX20	Unmarked	Repressed	Loss
SPESP1	Unmarked	Repressed	Loss
SPINT1	Bivalent	Repressed	Loss
SPIRE2	Active	Repressed	Loss
SSBP2	Active	Repressed	Loss
STAB2	Unmarked	Repressed	Loss
STON2	Unmarked	Repressed	Loss
SYCP2	Active	Repressed	Loss
SYS1-DBNDD2	Active	Repressed	Loss
TLL1	Active	Repressed	Loss
TMEM170B	Active	Repressed	Loss
TNFRSF11B	Active	Bivalent	Loss
TNXB	Unmarked	Repressed	Loss
TRPM6	Active	Repressed	Loss
UNC80	Active	Repressed	Loss
USP13	Active	Repressed	Loss
USP44	Active	Bivalent	Loss
ZDHHC8P1	Active	Bivalent	Loss
ZNF423	Bivalent	Repressed	Loss
ZNF704	Bivalent	Repressed	Loss
AADAT	Active	Active	Same
ABAT	Repressed	Repressed	Same
ABCA4	Repressed	Repressed	Same
ABCC3	Active	Active	Same
ABHD6	Active	Active	Same
ABI3BP	Active	Active	Same
ABLIM2	Repressed	Repressed	Same
ACACB	Repressed	Repressed	Same
ACCS	Repressed	Repressed	Same
ACKR2	Repressed	Repressed	Same
ACSM5	Unmarked	Unmarked	Same
ACTR3C	Active	Active	Same
ADAMTS15	Repressed	Repressed	Same
ADAMTSL4	Active	Active	Same
ADD3-AS1	Active	Active	Same
ADHFE1	Active	Active	Same
ADIRF	Active	Active	Same
ADRB1	Active	Active	Same
ADRB2	Active	Active	Same
ADSSL1	Active	Active	Same
AEBP1	Active	Active	Same
AIM1L	Repressed	Repressed	Same
AK5	Active	Active	Same
AKR1C1	Unmarked	Unmarked	Same
AKR1C2	Unmarked	Unmarked	Same
ALDH1A1	Active	Active	Same
ALDH3B1	Unmarked	Unmarked	Same
ALDH5A1	Repressed	Repressed	Same
ALDH6A1	Active	Active	Same
ALOX12P2	Repressed	Repressed	Same
AMH	Repressed	Repressed	Same
AMOT	Active	Active	Same
ANG	Active	Active	Same
ANGPT1	Active	Active	Same
ANK2	Repressed	Repressed	Same
ANKRD20A4	Bivalent	Bivalent	Same
ANKRD36BP2	Active	Active	Same
ANKS1A	Active	Active	Same
AP1G2	Active	Active	Same
AQP7P3	Repressed	Repressed	Same
ARHGAP11A	Active	Active	Same
ARHGAP26	Active	Active	Same
ARHGEF25	Repressed	Repressed	Same
ARHGEF37	Active	Active	Same
ARHGEF6	Unmarked	Unmarked	Same
ARID5B	Active	Active	Same
ARL4A	Active	Active	Same
ARL5A	Active	Active	Same
ARL6IP1	Active	Active	Same
ARRB2	Active	Active	Same
ARRDC2	Active	Active	Same
ARRDC4	Active	Active	Same
ASF1B	Active	Active	Same
ASPM	Active	Active	Same
ASS1	Repressed	Repressed	Same
ATAD2	Active	Active	Same
ATOH8	Active	Active	Same
ATP11B	Active	Active	Same
ATP8A1	Repressed	Repressed	Same
AURKB	Active	Active	Same
AUTS2	Repressed	Repressed	Same
AWAT2	Unmarked	Unmarked	Same
BACH2	Repressed	Repressed	Same
BAIAP2	Active	Active	Same
BCL2	Repressed	Repressed	Same
BCL2L11	Bivalent	Bivalent	Same
BDH1	Bivalent	Bivalent	Same
BEND5	Repressed	Repressed	Same
BIRC5	Active	Active	Same
BMP4	Active	Active	Same
BMP8B	Repressed	Repressed	Same
BMPER	Repressed	Repressed	Same
BOK	Active	Active	Same
BRSK2	Repressed	Repressed	Same
BST1	Active	Active	Same
BTBD3	Active	Active	Same
BUB1B	Active	Active	Same
C12orf57	Active	Active	Same
C1orf233	Repressed	Repressed	Same
C1orf64	Unmarked	Unmarked	Same
C1orf95	Repressed	Repressed	Same
C1QTNF1	Repressed	Repressed	Same
C21orf91	Active	Active	Same
C2CD4C	Bivalent	Bivalent	Same
C2CD4D	Repressed	Repressed	Same
C3	Repressed	Repressed	Same
C6orf141	Active	Active	Same
C8orf58	Active	Active	Same
CA4	Repressed	Repressed	Same
CACHD1	Bivalent	Bivalent	Same
CADM1	Repressed	Repressed	Same
CADM4	Repressed	Repressed	Same
CALHM2	Active	Active	Same
CAMK1D	Repressed	Repressed	Same
CAND2	Active	Active	Same
CARNS1	Bivalent	Bivalent	Same
CASC10	Active	Active	Same
CASC5	Active	Active	Same
CASKIN1	Repressed	Repressed	Same
CASP12	Active	Active	Same
CCDC149	Active	Active	Same
CCDC150	Active	Active	Same
CCDC180	Active	Active	Same
CCDC40	Repressed	Repressed	Same
CCDC74A	Active	Active	Same
CCDC80	Active	Active	Same
CCNA2	Active	Active	Same
CCNB2	Active	Active	Same
CCND1	Active	Active	Same
CD14	Repressed	Repressed	Same
CD177	Repressed	Repressed	Same
CD180	Unmarked	Unmarked	Same
CD22	Repressed	Repressed	Same
CD226	Unmarked	Unmarked	Same
CD302	Active	Active	Same
CD36	Unmarked	Unmarked	Same
CD38	Repressed	Repressed	Same
CDC14B	Active	Active	Same
CDC20	Active	Active	Same
CDC25B	Active	Active	Same
CDCA2	Active	Active	Same
CDCA3	Active	Active	Same
CDH10	Unmarked	Unmarked	Same
CDK1	Active	Active	Same
CDKL5	Active	Active	Same
CDKN1B	Active	Active	Same
CDKN1C	Repressed	Repressed	Same
CDKN2C	Active	Active	Same
CDKN3	Active	Active	Same
CDON	Repressed	Repressed	Same
CEACAM1	Active	Active	Same
CEBPA	Repressed	Repressed	Same
CEBPB	Active	Active	Same
CEBPD	Active	Active	Same
CECR1	Repressed	Repressed	Same
CELSR1	Repressed	Repressed	Same
CELSR2	Repressed	Repressed	Same
CENPA	Active	Active	Same
CENPF	Active	Active	Same
CEP55	Active	Active	Same
CERS4	Repressed	Repressed	Same
CERS6	Active	Active	Same
CETP	Unmarked	Unmarked	Same
CHKA	Active	Active	Same
CHMP4C	Active	Active	Same
CIDEB	Active	Active	Same
CKAP2L	Active	Active	Same
CKB	Repressed	Repressed	Same
CLCN3	Active	Active	Same
CLRN3	Unmarked	Unmarked	Same
CLSTN2	Repressed	Repressed	Same
CNN3	Active	Active	Same
CNTNAP3	Active	Active	Same
CNTNAP3B	Active	Active	Same
CNTNAP3P2	Active	Active	Same
COCH	Repressed	Repressed	Same
COL11A2	Repressed	Repressed	Same
COL13A1	Active	Active	Same
COL26A1	Repressed	Repressed	Same
COL8A2	Unmarked	Unmarked	Same
COLEC11	Repressed	Repressed	Same
COLQ	Repressed	Repressed	Same
COX7A1	Active	Active	Same
CPED1	Repressed	Repressed	Same
CPQ	Active	Active	Same
CPXM1	Repressed	Repressed	Same
CPXM2	Repressed	Repressed	Same
CRTAC1	Repressed	Repressed	Same
CRYAB	Unmarked	Unmarked	Same
CSRP2	Active	Active	Same
CTDSPL	Active	Active	Same
CTLA4	Repressed	Repressed	Same
CTNNAL1	Active	Active	Same
CTSD	Active	Active	Same
CTSL	Active	Active	Same
CUBN	Unmarked	Unmarked	Same
CXADR	Active	Active	Same
CYB5R3	Active	Active	Same
CYBRD1	Active	Active	Same
CYP1A1	Repressed	Repressed	Same
CYP27A1	Repressed	Repressed	Same
CYTH3	Active	Active	Same
DAAM2	Repressed	Repressed	Same
DBNDD2	Active	Active	Same
DBP	Active	Active	Same
DDIT4L	Active	Active	Same
DDR1	Active	Active	Same
DDX10	Active	Active	Same
DDX11	Active	Active	Same
DENND2C	Repressed	Repressed	Same
DGKI	Repressed	Repressed	Same
DHRS13	Active	Active	Same
DHRS3	Active	Active	Same
DIAPH3	Active	Active	Same
DIP2C	Repressed	Repressed	Same
DIRAS1	Repressed	Repressed	Same
DIS3L	Active	Active	Same
DLEU2	Active	Active	Same
DLGAP1	Repressed	Repressed	Same
DLGAP5	Active	Active	Same
DNAJB4	Active	Active	Same
DNAJC5G	Unmarked	Unmarked	Same
DNAJC6	Active	Active	Same
DNM3	Repressed	Repressed	Same
DOC2B	Repressed	Repressed	Same
DOCK5	Active	Active	Same
DPEP2	Unmarked	Unmarked	Same
DPP4	Active	Active	Same
DSC2	Repressed	Repressed	Same
DSG2	Repressed	Repressed	Same
DSP	Repressed	Repressed	Same
DTX4	Repressed	Repressed	Same
DUSP15	Repressed	Repressed	Same
DYNC1I1	Repressed	Repressed	Same
E2F1	Active	Active	Same
E2F2	Active	Active	Same
EBF4	Repressed	Repressed	Same
ECHDC3	Active	Active	Same
EDNRB	Active	Active	Same
EEF1A2	Repressed	Repressed	Same
EFCAB4A	Active	Active	Same
EFCC1	Repressed	Repressed	Same
EFEMP1	Active	Active	Same
EFNA1	Active	Active	Same
EFNA5	Active	Active	Same
ELN	Repressed	Repressed	Same
EMID1	Repressed	Repressed	Same
EMP2	Active	Active	Same
ENPP3	Repressed	Repressed	Same
EPB41L2	Active	Active	Same
EPB41L4A	Active	Active	Same
EPB41L4A-AS2	Active	Active	Same
EPDR1	Repressed	Repressed	Same
EPHB1	Repressed	Repressed	Same
EPHX1	Active	Active	Same
EPHX2	Repressed	Repressed	Same
ESPL1	Active	Active	Same
ESRP2	Active	Active	Same
EXOC3L1	Active	Active	Same
FABP5	Active	Active	Same
FAHD2CP	Active	Active	Same
FAM102A	Unmarked	Unmarked	Same
FAM110B	Repressed	Repressed	Same
FAM110D	Active	Active	Same
FAM111B	Active	Active	Same
FAM13C	Active	Active	Same
FAM162B	Repressed	Repressed	Same
FAM169A	Repressed	Repressed	Same
FAM200B	Active	Active	Same
FAM231D	Repressed	Repressed	Same
FAM46A	Active	Active	Same
FAM46C	Repressed	Repressed	Same
FAM83D	Active	Active	Same
FANCD2	Active	Active	Same
FANCE	Active	Active	Same
FAT3	Unmarked	Unmarked	Same
FAXDC2	Active	Active	Same
FBLN2	Repressed	Repressed	Same
FBXL7	Active	Active	Same
FBXO5	Active	Active	Same
FCGR2A	Unmarked	Unmarked	Same
FEZF2	Repressed	Repressed	Same
FGF12	Repressed	Repressed	Same
FGF14	Repressed	Repressed	Same
FGF2	Active	Active	Same
FGFRL1	Active	Active	Same
FHIT	Active	Active	Same
FIGNL2	Repressed	Repressed	Same
FLJ34503	Unmarked	Unmarked	Same
FLRT2	Active	Active	Same
FMOD	Repressed	Repressed	Same
FNBP1	Active	Active	Same
FOS	Active	Active	Same
FOXC1	Bivalent	Bivalent	Same
FOXC2	Active	Active	Same
FOXM1	Active	Active	Same
FOXN3	Active	Active	Same
FOXP1	Active	Active	Same
FOXP4	Active	Active	Same
FOXS1	Unmarked	Unmarked	Same
FREM3	Repressed	Repressed	Same
FSTL4	Repressed	Repressed	Same
FUNDC2	Active	Active	Same
FZD10	Repressed	Repressed	Same
FZD5	Active	Active	Same
FZD9	Repressed	Repressed	Same
GAB3	Active	Active	Same
GABRE	Active	Active	Same
GABRP	Unmarked	Unmarked	Same
GADD45B	Active	Active	Same
GALNT18	Repressed	Repressed	Same
GAS6	Unmarked	Unmarked	Same
GAS6-AS2	Active	Active	Same
GBGT1	Active	Active	Same
GCHFR	Active	Active	Same
GCNT2	Active	Active	Same
GCOM1	Active	Active	Same
GDF3	Unmarked	Unmarked	Same
GDF7	Repressed	Repressed	Same
GGT7	Active	Active	Same
GGTA1P	Repressed	Repressed	Same
GHDC	Active	Active	Same
GIMAP1-GIMAP5	Active	Active	Same
GIMAP5	Active	Active	Same
GIMAP8	Active	Active	Same
GIPC2	Active	Active	Same
GJA1	Active	Active	Same
GJA4	Repressed	Repressed	Same
GJD3	Active	Active	Same
GLRB	Active	Active	Same
GLT8D2	Repressed	Repressed	Same
GMFG	Active	Active	Same
GNA14	Active	Active	Same
GNAI1	Active	Active	Same
GNB5	Unmarked	Unmarked	Same
GNG4	Repressed	Repressed	Same
GNG7	Repressed	Repressed	Same
GOLGA7	Active	Active	Same
GP1BB	Repressed	Repressed	Same
GPIHBP1	Unmarked	Unmarked	Same
GPM6A	Repressed	Repressed	Same
GPR146	Unmarked	Unmarked	Same
GPR183	Unmarked	Unmarked	Same
GPR97	Repressed	Repressed	Same
GPRASP1	Active	Active	Same
GPRC5C	Repressed	Repressed	Same
GPSM2	Active	Active	Same
GPX7	Active	Active	Same
GREB1	Repressed	Repressed	Same
GRTP1	Repressed	Repressed	Same
GSTM2	Active	Active	Same
GSTM4	Active	Active	Same
GTSE1	Active	Active	Same
GUCY1B3	Active	Active	Same
GUSB	Active	Active	Same
GUSBP5	Active	Active	Same
H1F0	Active	Active	Same
HABP4	Active	Active	Same
HAUS7	Active	Active	Same
HCCAT5	Unmarked	Unmarked	Same
HERC2P2	Active	Active	Same
HERC2P3	Active	Active	Same
HERC2P9	Unmarked	Unmarked	Same
HERPUD1	Active	Active	Same
HES4	Active	Active	Same
HEY1	Active	Active	Same
HIF1A-AS2	Active	Active	Same
HIST1H1B	Active	Active	Same
HIST1H2AB	Active	Active	Same
HIST1H2AG	Active	Active	Same
HIST1H2AJ	Active	Active	Same
HIST1H2BB	Active	Active	Same
HIST1H2BF	Active	Active	Same
HIST1H2BH	Active	Active	Same
HIST1H2BI	Active	Active	Same
HIST1H2BM	Active	Active	Same
HIST1H2BO	Active	Active	Same
HIST1H3B	Active	Active	Same
HIST1H3C	Active	Active	Same
HIST1H3F	Active	Active	Same
HIST1H3G	Active	Active	Same
HIST1H3J	Active	Active	Same
HIST2H2BF	Repressed	Repressed	Same
HIST2H3D	Active	Active	Same
HIVEP2	Active	Active	Same
HJURP	Active	Active	Same
HMGB2	Active	Active	Same
HMMR	Active	Active	Same
HOGA1	Unmarked	Unmarked	Same
HOXA5	Active	Active	Same
HOXA6	Active	Active	Same
HOXD10	Active	Active	Same
HOXD11	Repressed	Repressed	Same
HOXD3	Unmarked	Unmarked	Same
HOXD4	Unmarked	Unmarked	Same
HOXD8	Active	Active	Same
HOXD9	Active	Active	Same
HSD17B2	Active	Active	Same
HSD17B8	Active	Active	Same
HSPH1	Active	Active	Same
ID1	Active	Active	Same
ID2	Active	Active	Same
ID3	Active	Active	Same
IER3	Active	Active	Same
IGSF1	Unmarked	Unmarked	Same
IGSF3	Repressed	Repressed	Same
IL16	Repressed	Repressed	Same
IL20RA	Repressed	Repressed	Same
IL6R	Active	Active	Same
IL6ST	Active	Active	Same
INPP4B	Repressed	Repressed	Same
IQCA1	Repressed	Repressed	Same
IQGAP2	Repressed	Repressed	Same
IQSEC1	Active	Active	Same
IRAK3	Active	Active	Same
IRF8	Repressed	Repressed	Same
IRS2	Repressed	Repressed	Same
IRX2	Repressed	Repressed	Same
ISL2	Repressed	Repressed	Same
ITGA1	Active	Active	Same
ITGA3	Active	Active	Same
ITGA9	Repressed	Repressed	Same
ITGB4	Bivalent	Bivalent	Same
ITGB8	Active	Active	Same
ITM2B	Active	Active	Same
ITM2C	Repressed	Repressed	Same
ITPR2	Active	Active	Same
ITPRIPL1	Active	Active	Same
JAG1	Active	Active	Same
JDP2	Active	Active	Same
JPH3	Repressed	Repressed	Same
KALRN	Unmarked	Unmarked	Same
KANK3	Active	Active	Same
KAT2B	Active	Active	Same
KBTBD11	Repressed	Repressed	Same
KCND2	Repressed	Repressed	Same
KCND3	Repressed	Repressed	Same
KCNF1	Repressed	Repressed	Same
KCNIP1	Repressed	Repressed	Same
KCNN3	Repressed	Repressed	Same
KCTD12	Active	Active	Same
KCTD8	Repressed	Repressed	Same
KIAA0101	Active	Active	Same
KIAA0513	Repressed	Repressed	Same
KIAA1147	Active	Active	Same
KIAA1217	Repressed	Repressed	Same
KIAA1456	Repressed	Repressed	Same
KIAA1467	Active	Active	Same
KIAA1614	Active	Active	Same
KIAA1804	Repressed	Repressed	Same
KIAA1958	Active	Active	Same
KIF11	Active	Active	Same
KIF14	Active	Active	Same
KIF15	Active	Active	Same
KIF18A	Active	Active	Same
KIF18B	Active	Active	Same
KIF20A	Active	Active	Same
KIF26B	Repressed	Repressed	Same
KIF2C	Active	Active	Same
KIF4A	Active	Active	Same
KIFC1	Active	Active	Same
KLF15	Bivalent	Bivalent	Same
KLF4	Active	Active	Same
KLF5	Unmarked	Unmarked	Same
KLHL14	Repressed	Repressed	Same
KLHL23	Active	Active	Same
KLHL4	Active	Active	Same
KRAS	Active	Active	Same
KRT222	Repressed	Repressed	Same
KRT23	Repressed	Repressed	Same
KTN1-AS1	Active	Active	Same
LAMP3	Active	Active	Same
LAMP5	Repressed	Repressed	Same
LAPTM5	Active	Active	Same
LARGE	Repressed	Repressed	Same
LBR	Active	Active	Same
LDB2	Active	Active	Same
LDLRAD4	Repressed	Repressed	Same
LEPROTL1	Active	Active	Same
LFNG	Unmarked	Unmarked	Same
LGALS8	Unmarked	Unmarked	Same
LINC00312	Unmarked	Unmarked	Same
LINC00323	Unmarked	Unmarked	Same
LINC00341	Unmarked	Unmarked	Same
LINC00478	Unmarked	Unmarked	Same
LINC00528	Active	Active	Same
LINC00636	Repressed	Repressed	Same
LINC00839	Active	Active	Same
LINC00889	Unmarked	Unmarked	Same
LINC01057	Repressed	Repressed	Same
LINC01087	Repressed	Repressed	Same
LINC01116	Active	Active	Same
LINC01270	Unmarked	Unmarked	Same
LINC01279	Unmarked	Unmarked	Same
LIPE	Unmarked	Unmarked	Same
LLGL2	Repressed	Repressed	Same
LMCD1	Active	Active	Same
LMO7-AS1	Active	Active	Same
LNX1	Repressed	Repressed	Same
LOC100129034	Unmarked	Unmarked	Same
LOC100288637	Unmarked	Unmarked	Same
LOC100289650	Unmarked	Unmarked	Same
LOC100499484-C9ORF174	Active	Active	Same
LOC100506258	Unmarked	Unmarked	Same
LOC100506314	Unmarked	Unmarked	Same
LOC100506474	Unmarked	Unmarked	Same
LOC100506497	Repressed	Repressed	Same
LOC101241902	Unmarked	Unmarked	Same
LOC101927181	Unmarked	Unmarked	Same
LOC101927642	Unmarked	Unmarked	Same
LOC101927811	Active	Active	Same
LOC284080	Active	Active	Same
LOC388692	Repressed	Repressed	Same
LOC440028	Active	Active	Same
LOC643733	Active	Active	Same
LOC729970	Active	Active	Same
LPAR6	Unmarked	Unmarked	Same
LPHN1	Bivalent	Bivalent	Same
LPHN3	Unmarked	Unmarked	Same
LRCH2	Active	Active	Same
LRCOL1	Repressed	Repressed	Same
LRP5	Active	Active	Same
LRRC1	Active	Active	Same
LRRC48	Active	Active	Same
LRRC61	Active	Active	Same
LRRC75A	Bivalent	Bivalent	Same
LRRTM2	Active	Active	Same
LTBP4	Repressed	Repressed	Same
LYN	Active	Active	Same
LYPD6	Active	Active	Same
LYSMD2	Repressed	Repressed	Same
MAD2L1	Active	Active	Same
MAFB	Repressed	Repressed	Same
MAGI1	Repressed	Repressed	Same
MALT1	Active	Active	Same
MANEAL	Repressed	Repressed	Same
MAOA	Active	Active	Same
MAPK13	Active	Active	Same
MAPRE3	Repressed	Repressed	Same
MARCH1	Unmarked	Unmarked	Same
MARK1	Repressed	Repressed	Same
MARVELD3	Repressed	Repressed	Same
MAST1	Repressed	Repressed	Same
MBOAT1	Active	Active	Same
MCF2L	Repressed	Repressed	Same
MCF2L-AS1	Repressed	Repressed	Same
MCM10	Active	Active	Same
MDFIC	Active	Active	Same
MEDAG	Active	Active	Same
MEF2C	Active	Active	Same
MEIS1	Repressed	Repressed	Same
MET	Active	Active	Same
METRNL	Bivalent	Bivalent	Same
METTL7A	Active	Active	Same
MFAP2	Active	Active	Same
MFAP3L	Unmarked	Unmarked	Same
MFSD4	Repressed	Repressed	Same
MFSD7	Active	Active	Same
MID1	Active	Active	Same
MID2	Active	Active	Same
MIR3193	Active	Active	Same
MIR600HG	Unmarked	Unmarked	Same
MIS18BP1	Active	Active	Same
MKI67	Active	Active	Same
MKNK2	Active	Active	Same
MLXIP	Active	Active	Same
MMEL1	Repressed	Repressed	Same
MMRN1	Active	Active	Same
MOB3B	Repressed	Repressed	Same
MPP7	Repressed	Repressed	Same
MRAP2	Repressed	Repressed	Same
MTBP	Active	Active	Same
MTL5	Repressed	Repressed	Same
MVB12B	Active	Active	Same
MXD3	Active	Active	Same
MYBL2	Active	Active	Same
MYCN	Repressed	Repressed	Same
MYLK2	Unmarked	Unmarked	Same
MYO15B	Bivalent	Bivalent	Same
MYO7A	Repressed	Repressed	Same
MYOCD	Repressed	Repressed	Same
MYZAP	Active	Active	Same
NALCN	Active	Active	Same
NANOS1	Active	Active	Same
NBL1	Active	Active	Same
NCAM1	Repressed	Repressed	Same
NCAPG	Active	Active	Same
NCAPH	Active	Active	Same
NDC80	Active	Active	Same
NDN	Active	Active	Same
NDRG1	Active	Active	Same
NDRG2	Repressed	Repressed	Same
NDRG4	Active	Active	Same
NDST3	Bivalent	Bivalent	Same
NEK2	Active	Active	Same
NEO1	Repressed	Repressed	Same
NEURL1B	Repressed	Repressed	Same
NFIA	Active	Active	Same
NFIB	Unmarked	Unmarked	Same
NFIX	Repressed	Repressed	Same
NID1	Active	Active	Same
NKD2	Repressed	Repressed	Same
NOS2	Repressed	Repressed	Same
NOS3	Unmarked	Unmarked	Same
NOXA1	Active	Active	Same
NR1D2	Active	Active	Same
NR1H3	Active	Active	Same
NR2F1	Active	Active	Same
NR2F1-AS1	Active	Active	Same
NR6A1	Repressed	Repressed	Same
NRG3	Repressed	Repressed	Same
NRN1	Active	Active	Same
NT5M	Active	Active	Same
NTF3	Repressed	Repressed	Same
NUDT6	Active	Active	Same
NUF2	Active	Active	Same
NUP210	Repressed	Repressed	Same
NUSAP1	Active	Active	Same
NXN	Unmarked	Unmarked	Same
OAF	Active	Active	Same
OAZ3	Active	Active	Same
OBSCN	Repressed	Repressed	Same
OBSL1	Repressed	Repressed	Same
OLFM1	Repressed	Repressed	Same
OLFM4	Unmarked	Unmarked	Same
OPLAH	Repressed	Repressed	Same
OSBP	Active	Active	Same
OSBPL6	Bivalent	Bivalent	Same
OSGIN2	Active	Active	Same
OSR1	Repressed	Repressed	Same
OTOF	Repressed	Repressed	Same
P2RX4	Active	Active	Same
PACSIN3	Active	Active	Same
PADI1	Repressed	Repressed	Same
PADI2	Repressed	Repressed	Same
PAFAH2	Active	Active	Same
PAG1	Repressed	Repressed	Same
PAIP2B	Repressed	Repressed	Same
PALM	Active	Active	Same
PAQR8	Active	Active	Same
PARD3B	Active	Active	Same
PARD6G	Repressed	Repressed	Same
PAWR	Active	Active	Same
PAXIP1-AS1	Active	Active	Same
PC	Active	Active	Same
PCGF5	Active	Active	Same
PCK2	Active	Active	Same
PCLO	Repressed	Repressed	Same
PCSK6	Repressed	Repressed	Same
PDCD4	Active	Active	Same
PDE1A	Repressed	Repressed	Same
PDE2A	Repressed	Repressed	Same
PDE4B	Repressed	Repressed	Same
PDE6A	Unmarked	Unmarked	Same
PDE6B	Repressed	Repressed	Same
PDGFC	Active	Active	Same
PDGFRA	Repressed	Repressed	Same
PDGFRB	Repressed	Repressed	Same
PDK4	Active	Active	Same
PDLIM3	Active	Active	Same
PECR	Active	Active	Same
PELI1	Active	Active	Same
PEX11A	Active	Active	Same
PGM5	Repressed	Repressed	Same
PGM5-AS1	Repressed	Repressed	Same
PGRMC2	Active	Active	Same
PHACTR3	Repressed	Repressed	Same
PHLDB3	Active	Active	Same
PIEZO2	Active	Active	Same
PIGX	Active	Active	Same
PIK3R1	Active	Active	Same
PILRB	Unmarked	Unmarked	Same
PKDCC	Repressed	Repressed	Same
PKP1	Repressed	Repressed	Same
PLA2G16	Active	Active	Same
PLCD4	Active	Active	Same
PLCE1	Repressed	Repressed	Same
PLCG2	Active	Active	Same
PLEKHA2	Active	Active	Same
PLEKHA7	Repressed	Repressed	Same
PLIN4	Unmarked	Unmarked	Same
PLK1	Active	Active	Same
PLSCR4	Active	Active	Same
PLXDC2	Repressed	Repressed	Same
PNMAL2	Repressed	Repressed	Same
PNPLA2	Active	Active	Same
PNPLA7	Repressed	Repressed	Same
PODXL	Active	Active	Same
POF1B	Unmarked	Unmarked	Same
POSTN	Unmarked	Unmarked	Same
PP7080	Active	Active	Same
PPAP2A	Active	Active	Same
PPAP2B	Active	Active	Same
PPAP2C	Bivalent	Bivalent	Same
PPARD	Active	Active	Same
PPARG	Active	Active	Same
PPARGC1B	Active	Active	Same
PPFIBP1	Active	Active	Same
PPL	Repressed	Repressed	Same
PPP1R3E	Active	Active	Same
PRC1	Active	Active	Same
PRDM8	Repressed	Repressed	Same
PRICKLE4	Active	Active	Same
PRKAR1B	Active	Active	Same
PRKCZ	Repressed	Repressed	Same
PRKG1	Repressed	Repressed	Same
PROB1	Repressed	Repressed	Same
PRSS12	Bivalent	Bivalent	Same
PSG8	Repressed	Repressed	Same
PSORS1C1	Active	Active	Same
PTCH1	Bivalent	Bivalent	Same
PTGDS	Active	Active	Same
PTGS1	Repressed	Repressed	Same
PTP4A3	Unmarked	Unmarked	Same
PTPN18	Active	Active	Same
PTPN3	Repressed	Repressed	Same
PTPN6	Active	Active	Same
PTPRE	Active	Active	Same
PTPRN2	Repressed	Repressed	Same
PTPRS	Repressed	Repressed	Same
PXMP2	Active	Active	Same
PYGL	Active	Active	Same
QRICH2	Unmarked	Unmarked	Same
RAB42	Active	Active	Same
RAD51AP1	Active	Active	Same
RADIL	Repressed	Repressed	Same
RAMP2	Active	Active	Same
RAMP2-AS1	Active	Active	Same
RAMP3	Repressed	Repressed	Same
RAPGEF4	Repressed	Repressed	Same
RASGRF2	Active	Active	Same
RASSF10	Repressed	Repressed	Same
RASSF9	Active	Active	Same
RBM20	Repressed	Repressed	Same
RBP7	Repressed	Repressed	Same
RCSD1	Repressed	Repressed	Same
REEP1	Repressed	Repressed	Same
REL	Active	Active	Same
REP15	Unmarked	Unmarked	Same
REPS2	Active	Active	Same
RGN	Unmarked	Unmarked	Same
RHCE	Repressed	Repressed	Same
RHOD	Active	Active	Same
RHOU	Repressed	Repressed	Same
RIMS1	Repressed	Repressed	Same
RIPK4	Repressed	Repressed	Same
RLN2	Active	Active	Same
RNASE4	Active	Active	Same
RNF125	Repressed	Repressed	Same
RNF138P1	Active	Active	Same
RNF152	Active	Active	Same
RNF8	Active	Active	Same
RNFT2	Active	Active	Same
ROBO1	Repressed	Repressed	Same
ROGDI	Active	Active	Same
RPARP-AS1	Active	Active	Same
RRAGD	Repressed	Repressed	Same
RRM2	Active	Active	Same
RTN4R	Repressed	Repressed	Same
RTN4RL1	Repressed	Repressed	Same
RTN4RL2	Repressed	Repressed	Same
RUNX1T1	Active	Active	Same
SALL2	Repressed	Repressed	Same
SAMD12	Repressed	Repressed	Same
SAPCD1	Unmarked	Unmarked	Same
SCGB3A1	Repressed	Repressed	Same
SCML2	Active	Active	Same
SCN3A	Unmarked	Unmarked	Same
SCNN1B	Repressed	Repressed	Same
SCNN1G	Repressed	Repressed	Same
SCUBE2	Repressed	Repressed	Same
SCUBE3	Repressed	Repressed	Same
SDC2	Active	Active	Same
SDHAP3	Active	Active	Same
SDR42E1	Active	Active	Same
SEH1L	Active	Active	Same
SEMA3G	Active	Active	Same
SEMA5A	Repressed	Repressed	Same
SEMA6A	Repressed	Repressed	Same
SEPP1	Unmarked	Unmarked	Same
SEPT5	Bivalent	Bivalent	Same
SEPT5-GP1BB	Repressed	Repressed	Same
SERINC2	Repressed	Repressed	Same
SERTM1	Repressed	Repressed	Same
SETBP1	Repressed	Repressed	Same
SETD6	Active	Active	Same
SFRP1	Repressed	Repressed	Same
SGIP1	Active	Active	Same
SGK1	Active	Active	Same
SH2D3A	Active	Active	Same
SH3BGRL2	Active	Active	Same
SH3TC2	Unmarked	Unmarked	Same
SHB	Active	Active	Same
SHF	Repressed	Repressed	Same
SIRPA	Active	Active	Same
SKA1	Active	Active	Same
SKA3	Active	Active	Same
SKIDA1	Active	Active	Same
SLAIN1	Repressed	Repressed	Same
SLC13A5	Repressed	Repressed	Same
SLC16A11	Active	Active	Same
SLC16A6	Active	Active	Same
SLC22A18	Repressed	Repressed	Same
SLC22A23	Active	Active	Same
SLC25A17	Active	Active	Same
SLC25A25	Active	Active	Same
SLC26A4	Repressed	Repressed	Same
SLC26A5	Repressed	Repressed	Same
SLC27A2	Repressed	Repressed	Same
SLC2A4	Repressed	Repressed	Same
SLC38A4	Active	Active	Same
SLC40A1	Active	Active	Same
SLC45A3	Active	Active	Same
SLC4A11	Active	Active	Same
SLC5A8	Repressed	Repressed	Same
SLC6A2	Repressed	Repressed	Same
SLC6A4	Repressed	Repressed	Same
SLC7A5	Active	Active	Same
SLC9A9	Repressed	Repressed	Same
SLCO2A1	Active	Active	Same
SMAD6	Active	Active	Same
SMAD7	Active	Active	Same
SMAD9	Active	Active	Same
SMC4	Active	Active	Same
SMCO3	Unmarked	Unmarked	Same
SMIM10	Active	Active	Same
SMO	Repressed	Repressed	Same
SMYD2	Active	Active	Same
SNAI2	Repressed	Repressed	Same
SNAP91	Repressed	Repressed	Same
SNAPC1	Active	Active	Same
SNCG	Active	Active	Same
SNTB1	Repressed	Repressed	Same
SNX10	Repressed	Repressed	Same
SNX25	Active	Active	Same
SOCS5	Active	Active	Same
SORBS2	Unmarked	Unmarked	Same
SOWAHC	Active	Active	Same
SOX18	Active	Active	Same
SOX2-OT	Repressed	Repressed	Same
SP6	Active	Active	Same
SPAG1	Active	Active	Same
SPAG5	Active	Active	Same
SPC24	Active	Active	Same
SPHK1	Active	Active	Same
SPIN4	Active	Active	Same
SPINT2	Active	Active	Same
SPOCK2	Repressed	Repressed	Same
SPON1	Repressed	Repressed	Same
SPRY1	Active	Active	Same
SRGAP3	Repressed	Repressed	Same
SRRM3	Repressed	Repressed	Same
SSPO	Repressed	Repressed	Same
STAG3L5P	Active	Active	Same
STAG3L5P-PVRIG2P-PILRB	Active	Active	Same
STARD8	Active	Active	Same
STAT4	Repressed	Repressed	Same
STAT5A	Active	Active	Same
STK38L	Active	Active	Same
STK40	Active	Active	Same
STOM	Active	Active	Same
STOX2	Repressed	Repressed	Same
STX11	Active	Active	Same
STXBP6	Repressed	Repressed	Same
SULT1A1	Unmarked	Unmarked	Same
SULT1E1	Unmarked	Unmarked	Same
SVEP1	Repressed	Repressed	Same
SYDE2	Active	Active	Same
SYNE2	Active	Active	Same
TANC2	Unmarked	Unmarked	Same
TBC1D31	Active	Active	Same
TBC1D8	Active	Active	Same
TBX1	Bivalent	Bivalent	Same
TC2N	Repressed	Repressed	Same
TCF12	Active	Active	Same
TCF19	Active	Active	Same
TDRP	Active	Active	Same
TEC	Repressed	Repressed	Same
TEK	Active	Active	Same
TESK2	Repressed	Repressed	Same
TET1	Repressed	Repressed	Same
TEX30	Active	Active	Same
TFF3	Unmarked	Unmarked	Same
TFPI	Active	Active	Same
TFPI2	Active	Active	Same
THEM6	Active	Active	Same
TIAM2	Unmarked	Unmarked	Same
TK1	Active	Active	Same
TLR4	Active	Active	Same
TMEM120A	Active	Active	Same
TMEM133	Unmarked	Unmarked	Same
TMEM155	Active	Active	Same
TMEM184A	Unmarked	Unmarked	Same
TMEM204	Unmarked	Unmarked	Same
TMEM220	Active	Active	Same
TMEM236	Unmarked	Unmarked	Same
TMEM246	Active	Active	Same
TMEM30B	Active	Active	Same
TMOD1	Repressed	Repressed	Same
TMSB15B	Active	Active	Same
TMTC2	Active	Active	Same
TNFAIP8L3	Unmarked	Unmarked	Same
TNFRSF11A	Active	Active	Same
TNFRSF14	Active	Active	Same
TNFSF10	Active	Active	Same
TNS1	Active	Active	Same
TOP2A	Active	Active	Same
TPBG	Repressed	Repressed	Same
TPD52	Active	Active	Same
TRIB2	Active	Active	Same
TRIL	Repressed	Repressed	Same
TRIM54	Repressed	Repressed	Same
TROAP	Active	Active	Same
TRPC6	Repressed	Repressed	Same
TRPM3	Repressed	Repressed	Same
TSHZ2	Repressed	Repressed	Same
TSPAN11	Repressed	Repressed	Same
TSPAN12	Active	Active	Same
TSPAN7	Active	Active	Same
TSTD1	Unmarked	Unmarked	Same
TTK	Active	Active	Same
TUB	Repressed	Repressed	Same
TUBA4A	Bivalent	Bivalent	Same
TUFT1	Active	Active	Same
TXNIP	Active	Active	Same
TYRP1	Unmarked	Unmarked	Same
UBE2C	Active	Active	Same
UBE2QL1	Repressed	Repressed	Same
UBR3	Active	Active	Same
UGCG	Active	Active	Same
UGP2	Active	Active	Same
UHRF1BP1	Active	Active	Same
VANGL1	Bivalent	Bivalent	Same
VASN	Active	Active	Same
VAV3	Unmarked	Unmarked	Same
VSTM4	Repressed	Repressed	Same
VWA1	Active	Active	Same
WDR62	Active	Active	Same
WDR7	Active	Active	Same
WHAMMP1	Active	Active	Same
WHAMMP2	Active	Active	Same
WHAMMP3	Active	Active	Same
WNK4	Active	Active	Same
WNT5A	Repressed	Repressed	Same
WRN	Active	Active	Same
WSB1	Active	Active	Same
YTHDC2	Active	Active	Same
ZBED6CL	Unmarked	Unmarked	Same
ZBTB46	Unmarked	Unmarked	Same
ZCCHC24	Repressed	Repressed	Same
ZDHHC14	Active	Active	Same
ZDHHC23	Active	Active	Same
ZFHX4-AS1	Repressed	Repressed	Same
ZFPM2	Active	Active	Same
ZMIZ1	Active	Active	Same
ZNF331	Active	Active	Same
ZNF367	Active	Active	Same
ZNF397	Active	Active	Same
ZNF429	Active	Active	Same
ZNF467	Active	Active	Same
ZNF506	Active	Active	Same
ZNF541	Repressed	Repressed	Same
ZNF558	Unmarked	Unmarked	Same
ZNF662	Repressed	Repressed	Same
ZNF681	Active	Active	Same
ZNF736	Unmarked	Unmarked	Same
ZNF793	Active	Active	Same
ZNF853	Repressed	Repressed	Same
ZSWIM5	Repressed	Repressed	Same
