# Supplementary material for: Epigenetic regulation of the lineage specificity of primary human dermal lymphatic and blood vascular endothelial cells
Source: Angiogenesis. 2020 Sep 12;24(1):67–82. doi: 10.1007/s10456-020-09743-9 (PMC7921079; doi:10.1007/s10456-020-09743-9)
Supplement: Supplementary file 3 — Supplementary file3 (XLSM 59 kb) [file 10456_2020_9743_MOESM3_ESM.xlsm]

## Sheet: BEC_upregulated_genes
GeneNames	Hypomethylated_Promoter_in_BECs	Hypomethylated_Intonic_Enhancer_in_BECs
GUCY1A2	No	No
MMP1	No	No
XIRP2	No	No
PRND	Yes	No
CXCR4	No	No
CCDC178	No	No
IFI44L	Yes	No
LINC00704	No	No
FAP	Yes	No
TRIML2	No	No
ABCB1	No	No
ROBO2	No	No
SYT14	No	No
FGF16	No	No
HTR1D	No	No
LOC729987	No	No
KYNU	No	No
ROR1	No	No
ZNF366	Yes	Yes
TCEAL7	No	No
MME	No	No
DACH1	No	No
MST4	No	No
DNER	No	No
CPA3	No	No
TMEM163	No	No
MARCH4	No	No
GSDMC	Yes	No
RUNDC3B	No	No
CDCP1	No	No
CCBE1	No	No
NCAM2	No	No
CRISPLD1	No	No
NPFFR2	No	No
TFEC	No	No
BASP1	No	No
DIO2	No	No
LOC101928882	No	No
MAMDC2	No	No
NLGN1	No	No
TOM1L1	No	No
FLT1	No	Yes
MYOZ2	No	No
PTHLH	No	No
MEOX1	Yes	No
LOC101929680	No	No
MS4A6A	No	No
GRM5	No	No
QPCT	Yes	No
CREG2	No	No
XAF1	Yes	No
GRIK4	No	No
NMU	No	No
PTPN22	No	No
GJA5	No	No
HS6ST2	No	No
IL18R1	No	No
DNAH11	No	No
SLITRK5	No	No
EPHA5	No	No
DISC1FP1	No	No
SCN9A	No	No
NTM	No	No
XKRX	No	No
LAMB3	No	No
IL1RAPL1	No	No
RBM24	No	No
COL1A1	No	No
COL3A1	No	No
NOSTRIN	No	Yes
KLHL6	Yes	No
COL12A1	No	Yes
SERTAD4-AS1	No	No
MX2	No	No
PLAU	No	No
LINC00607	No	No
TNC	No	No
PRDM1	No	No
PCSK1	No	No
FSTL5	No	No
EDIL3	No	No
FNDC5	No	No
GDF5	No	No
EGOT	No	No
GLI3	No	No
MIR31HG	No	No
ARHGAP22	No	No
IFI27	Yes	No
NCR1	No	No
MILR1	No	No
IL1RL1	No	Yes
UNC5C	No	No
MIR137HG	No	No
SLC16A9	No	No
MAP1A	No	No
ADAMTS2	No	No
MMP10	No	No
CLEC12B	No	No
CDH4	No	No
WTAPP1	No	No
ANKRD18B	No	No
VAT1L	No	No
LOC100505592	No	No
VWA5B2	No	No
LOC101927524	Yes	No
MUC4	No	No
IL1A	No	No
RSPO3	No	No
CHST1	No	No
NRG1	Yes	No
PCDH10	No	No
GREM1	No	No
LOC101928122	No	No
ADAM23	No	No
CYP27C1	No	No
C1orf204	No	No
CXCL5	No	No
GADL1	No	No
NSG1	No	No
LYPD1	No	No
MOCOS	No	No
LINC01013	Yes	No
ELOVL4	No	No
COL6A3	No	No
CAP2	No	Yes
FAM107A	No	Yes
FRAS1	No	No
TNFRSF19	No	No
LINC00639	No	No
PCDH19	No	No
KIF19	No	No
LINC00648	No	No
FAM20C	No	No
RGS10	No	No
APLN	No	No
ARHGEF26	No	No
SIM1	No	No
CD69	No	No
NR5A2	No	No
MOBP	No	No
PNLDC1	No	No
LRRC17	No	No
LINC00520	No	No
ZNF804A	No	No
NUDT11	No	No
PLCL1	No	No
C1orf110	No	Yes
KCNJ2	No	No
NPTX1	No	No
WDFY4	No	No
NTRK2	No	No
CCL8	No	No
HEY2	No	No
VIPR1	No	No
PGF	No	No
EVI2B	Yes	No
PCNXL2	No	No
S1PR3	No	No
ASB9	No	No
C9orf47	No	No
SERPINA5	No	No
VDR	No	No
RNF182	Yes	No
MSR1	No	No
SEMA6D	No	No
NTNG1	No	No
APOL1	No	No
IL6	Yes	No
CPNE7	No	No
PTPRJ	No	No
CFH	No	No
CXCL10	No	No
CXCL6	No	No
FIGN	No	No
CLDN14	No	No
SIRPB2	Yes	No
THBS2	No	No
FAT1	No	No
CXCL8	No	No
SAMSN1	No	No
MX1	No	No
SV2B	No	No
SERTAD4	No	No
ZNF703	No	No
SH3RF2	No	No
PKD1L1	Yes	No
PRR5L	No	No
SHC3	No	No
LHX6	Yes	No
C11orf45	No	No
CYB5R2	No	No
CA13	No	No
NRIP3	No	No
ADTRP	No	No
ENPP2	No	No
FAM46B	No	No
SHISA3	No	No
SUSD5	No	No
SIPA1L2	No	No
LBX2	No	No
MPP4	Yes	No
GPR68	No	No
CYP2S1	No	No
OAS2	No	No
CDK14	No	No
PSD3	No	Yes
MYO5B	No	No
C3orf55	No	No
OASL	No	No
IGF2	No	No
EGFR	No	No
PLEKHH2	No	No
GFPT2	No	No
KRT7	Yes	No
INS-IGF2	No	No
KIT	No	No
SLIT2	No	No
C1orf54	Yes	No
HRASLS	No	No
VCAM1	No	No
CASC18	No	No
RFX8	No	No
HOXB2	Yes	No
CD44	No	No
HOPX	No	No
PARM1	No	No
CXCL11	No	No
RSAD2	No	No
CCRL2	Yes	No
FERMT1	No	No
RARB	No	No
LIPG	No	No
NID2	No	No
NOG	No	No
SLC7A2	No	No
PDCD1LG2	Yes	No
CYTL1	No	No
MPZL2	No	No
CECR2	No	No
GPR85	No	No
RUNX1	No	No
HLX	Yes	No
CLEC7A	No	No
COL5A1	No	No
DPEP1	No	No
VCAN	No	No
ESAM	Yes	No
CMPK2	No	No
EMP3	No	No
TMEM154	No	No
NRCAM	No	No
SLC46A3	No	No
LRRC36	No	No
GULP1	No	No
TNFRSF6B	No	No
DPYSL3	No	No
GPR37	No	No
COL4A6	No	No
COL17A1	No	No
PHACTR1	No	No
LTBP2	No	No
SHANK1	No	No
SPOCD1	No	No
CXCL3	No	No
ETV7	No	No
GABBR2	No	No
FAM167B	Yes	No
MAATS1	No	No
VGLL3	No	No
AMIGO2	No	No
KIAA1549L	No	No
FMN1	No	No
LYVE1	No	No
SHROOM3	No	No
FAM129A	No	No
SELE	No	No
MECOM	Yes	No
TRPC1	No	No
CCSER1	No	No
BST2	No	No
IRX5	No	No
TRPS1	No	No
TMEM159	No	No
TCTEX1D1	No	No
RGS5	No	No
TRNP1	No	No
BEND6	No	No
PIK3CG	No	No
CSMD3	No	No
TMEM71	No	No
TNFSF15	No	No
NCR3LG1	No	No
PDE1C	No	No
SRPX2	No	No
JAM3	No	No
ABCB4	No	No
KRT19	No	No
VASH1	No	No
NRXN3	No	No
DIRAS3	No	No
ECM1	Yes	No
FGF5	No	No
ACSM3	No	No
CLEC4GP1	No	No
ABRACL	No	No
FOXF1	No	No
CCDC69	No	No
ALDH1L2	No	No
CDH2	No	No
PDGFRL	No	No
ZNF311	No	No
PNMA2	No	No
CLDN7	No	No
ICAM1	No	No
KITLG	No	No
ADAMTS1	No	No
TNFRSF9	No	No
CD93	No	No
PLCB2	No	No
CD109	No	No
CXCL2	No	No
MGAT5B	No	No
PCDH1	No	No
UCHL1	No	No
BAG2	No	No
ANK3	No	Yes
COL27A1	No	No
GATA6	No	Yes
VEGFC	No	No
LOXL2	No	No
IGF2BP1	No	No
NIPAL1	No	No
MFSD2A	No	No
IL1B	No	No
APOBEC3C	No	No
NEK10	No	No
C15orf54	Yes	No
PYGO1	No	No
IFI44	No	No
ZEB2	No	No
GALNT12	No	No
KLF12	Yes	No
SPRED3	No	No
FAM26E	No	No
ARHGDIB	Yes	No
WSCD1	No	No
OGFRL1	No	No
EPHX4	No	No
LOC100505622	No	No
PLAUR	Yes	No
CXCL1	No	No
STAT6	Yes	No
RNF144B	No	No
FAM131B	No	No
EPHA7	No	No
BTBD11	No	No
PCDH12	No	No
TLR6	Yes	No
ITM2A	No	No
HSPB8	No	No
CCDC85A	No	No
MAP9	No	No
FIRRE	Yes	No
ADORA2A	No	No
LBX2-AS1	No	No
GPC1	No	No
CAPN11	No	No
CYP26B1	No	No
ERBB2	No	No
NQO1	No	No
PCED1B	No	No
LINC01358	No	No
SERPINB8	No	No
MGARP	No	No
SLFN11	No	No
RNF135	Yes	No
ANKEF1	No	No
USP18	Yes	No
MT1L	No	No
SLC7A11	No	No
NRGN	No	No
NPR2	No	No
ALDH1A2	Yes	No
KCNJ2-AS1	No	No
IFITM1	No	No
LOXL1	No	No
P2RY2	No	No
H19	Yes	No
RGS4	No	No
WNT9A	No	No
TRG-AS1	No	No
HTRA3	No	No
PIFO	No	No
ABCA1	No	No
IQSEC2	Yes	No
MED12L	No	No
STEAP1B	No	No
SLC9A7P1	No	No
SELENBP1	No	No
RNASE1	Yes	No
TMC1	No	No
ADRA1B	No	No
SIX1	No	No
IQCJ-SCHIP1	No	No
GAL3ST4	No	No
PPP1R1C	No	No
SCHIP1	No	No
TMEM178A	No	No
TNFSF18	No	No
FAM84A	No	No
ANXA6	No	No
SAMD9L	No	No
PDE7B	No	Yes
ADAMTSL1	No	No
ZNF469	No	No
GLIPR1	No	No
JAM2	No	No
FAM124B	Yes	No
POU2F2	No	No
TOX	No	Yes
ENTPD1	No	Yes
LINC01091	No	No
PFN2	Yes	No
CD34	Yes	No
DPYD	No	No
S100A3	Yes	No
NRP1	No	Yes
EHBP1L1	Yes	No
IGF1	No	No
TAF7L	No	No
AKNA	No	Yes
SERPINE1	No	No
DDX26B	No	No
PTPRR	No	Yes
ANKRD26P1	No	No
PTPRH	No	No
PTGIS	No	No
C1orf226	No	No
FANK1	No	No
ABCA9	No	No
TRAF1	No	No
VSIG2	No	No
EPHA4	No	No
CLMN	No	No
EBF3	Yes	No
ANTXR1	No	No
COL25A1	No	No
MTMR11	No	No
IFIT1	No	No
RGCC	No	No
LOC101927780	No	No
MCF2L2	No	No
NLRP1	Yes	No
MB21D2	No	No
GRIN3B	No	No
MEOX2	Yes	No
KIF12	No	No
ABCG2	No	No
SPTBN5	No	No
GALNT6	No	No
FAM101B	No	No
KLHL13	No	No
IQUB	No	No
RNASEL	Yes	No
LTB	No	No
CBLN3	No	No
TBX3	No	No
SPATA13	No	No
GVINP1	No	No
TMEM37	No	No
MR1	Yes	No
GPR162	No	No
SCG5	No	No
VEPH1	No	No
ANPEP	No	No
LOC399815	No	No
F2RL2	No	No
DYNC2H1	No	No
MMP2	No	No
MKRN3	No	No
ULBP1	No	No
ESM1	Yes	No
ADAMTS9	No	No
NAV3	No	No
LRRC8B	No	No
DNAH5	No	No
ZNF154	No	No
STC1	No	No
DHX58	Yes	No
AOX1	No	No
BDNF	No	No
IFI6	No	No
ZNF117	No	No
LINC00346	No	No
AHNAK2	No	Yes
CDC42EP3	No	No
TTLL7	No	No
SLC4A8	No	No
MCAM	Yes	No
APBB2	No	Yes
GBP1	No	No
OAS3	No	No
LPHN2	No	No
ABCA6	No	No
GNG2	No	No
MGAT4A	No	No
ATP1B1	No	Yes
LINC00277	No	No
ARHGDIG	No	No
CTSC	No	No
PHYHIP	No	No
PHGDH	No	No
CBR3	No	No
SLC7A7	No	No
CDH11	No	No
CLEC14A	Yes	No
ERV3-1	No	No
SECTM1	No	No
MAP3K5	No	No
RGS9	No	No
GPR126	Yes	No
ZNF641	No	No
CACNA2D1	No	No
ICOSLG	No	No
PTPRU	No	No
CHN2	No	No
LINC00883	No	No
PRTG	No	No
FRMD4A	No	Yes
MMP14	No	No
C10orf10	No	No
ADAM8	No	No
CABYR	No	No
TBXAS1	No	No
PTGR1	No	No
GGH	No	No
HOXB-AS1	Yes	No
TMEM171	No	No
EFNB1	No	No
CDKN2B	No	No
LRP1	No	No
FILIP1	No	No
CTXN1	No	No
LOC100126784	No	No
LXN	No	No
IL32	No	No
TACC2	No	Yes
ARHGAP24	No	No
DRP2	No	No
MPZL3	No	No
MLLT11	No	No
COL6A1	No	No
GPX8	Yes	No
IL4R	No	No
PRKAR2B	No	No
NOTCH4	Yes	No
IGFBP6	No	No
NES	No	No
E2F7	No	No
NABP1	No	No
PTPRM	No	No
FSD1	No	No
MMP28	No	No
HRH1	No	No
ADAMTS7	No	No
MSX1	No	No
RAB20	No	No
ATP8B1	No	No
FAM13A	Yes	No
SNPH	No	No
LPCAT2	No	No
ACTRT3	No	No
AXL	No	No
ZNF860	No	No
PRSS3	No	No
RND1	No	No
PTPLAD2	No	No
TMEM35	No	No
DOCK10	No	Yes
DZIP1	No	No
CD82	No	No
EVA1A	No	No
PRKACB	No	No
EIF2B2	No	No
NENF	No	No
HERC6	No	No
IGF2BP3	No	Yes
TG	No	No
FAM24B	No	No
ISG15	No	No
ARHGAP28	No	No
NRK	No	No
ELFN2	No	No
CD274	No	No
NREP	Yes	No
CAMK2N1	No	No
RIPK3	No	No
EBF1	No	No
LGALS3BP	No	No
LRP12	No	No
HDAC9	No	No
GATA3	Yes	No
IL17RD	No	No
PTCH2	No	No
CCDC36	No	No
SLFN5	No	No
KRT80	Yes	No
SOBP	No	No
PARP15	No	No
SPATA18	No	No
SPECC1	No	No
SOX7	No	No
ATG4A	No	No
SLC12A2	No	No
SLC1A1	No	No
STYK1	No	No
CTHRC1	Yes	No
SYNJ2	No	Yes
GBX2	No	No
TMEM243	No	No
PZP	No	No
ST8SIA4	No	No
DFNB31	No	No
IL12A	No	No
C11orf63	No	No
SRGN	Yes	No
LURAP1L	No	No
FAM84B	No	No
ZNF578	No	No
KIAA1551	No	No
MBNL3	No	No
RASSF2	Yes	No
LY6K	Yes	No
N4BP3	No	No
CDKN2A	No	No
MBOAT7	No	No
ITGA10	No	No
HECW2	No	No
IGFBP3	No	No
TNFRSF10A	No	No
C3orf58	No	No
BMF	No	No
TNFSF4	No	No
LST1	No	No
LOX	No	No
SPARC	No	No
SLC44A1	No	No
GPR56	No	No
BCL6	No	No
CORO2B	No	No
DISC1	No	No
TWSG1	No	No
PTPRG	No	No
FBXO41	No	No
PLAT	No	No
GTDC1	No	No
SPRY4	No	No
CACNG8	No	No
ARSE	Yes	No
C3orf14	No	No
AHRR	No	No
RGS20	No	No
SLC46A1	No	No
MYO5A	No	No
RAB23	No	No
AIM1	No	No
FAM89A	No	No
SNCAIP	No	No
MIR1182	No	No
LAMA5	No	No
ACSL1	No	No
PRKCA	No	Yes
CCL2	No	No
GPR176	No	No
ZYG11A	No	No
FAM129B	No	No
OSBPL10	No	No
SLC16A7	No	No
ADAM19	No	No
RELL1	No	No
C16orf74	No	No
TMEM30A	No	No
PTGER4	No	Yes
SULT1B1	Yes	No
GLDC	No	No
HMGA2	No	No
PHLDA2	No	No
GBP2	No	No
GBP4	Yes	No
TRAM2	Yes	No
MB21D1	No	No
SPTA1	No	No
P4HTM	No	No
OCLN	No	No
HHAT	No	No
PLTP	Yes	No
ARHGAP18	No	No
HMOX1	No	No
BMP2	No	No
ZSCAN23	No	No
PDE4DIP	No	No
FOSL1	No	No
MIR181A1HG	No	No
MYO1E	No	No
SMAD3	No	Yes
UNC13B	No	No
S100A11	No	No
ANXA3	No	No
DDX58	No	No
TMEM206	No	No
LOXL1-AS1	No	No
NLRC5	No	No
GBP3	No	No
RHOF	No	No
ADPRHL1	Yes	No
ACTA2	No	No
LCA5	No	No
RP1L1	No	No
COL4A5	No	No
PHLDB1	No	Yes
EPS8	No	Yes
C10orf25	No	No
CYFIP2	No	No
ZNF229	No	No
PCDH9	No	No
PIM1	No	No
ULBP2	No	No
TMCC3	No	No
ETS2	No	No
SH3PXD2A	No	No
MICAL1	No	No
IL27RA	No	No
LOC728730	No	No
IL17D	No	No
MT1E	No	No
KIAA1161	No	No
TP53I11	No	No
TMEM47	No	No
GLCE	No	No
RASD1	No	No
SLC20A1	Yes	No
ANKRD44	No	No
CHRNA1	No	No
FAM24B-CUZD1	No	Yes
FAM212A	No	No
RNVU1-19	No	No
BCL6B	No	No
KCNMB4	No	No
HELZ2	No	No
SYTL3	No	No
TLR2	No	No
FRRS1	No	No
RTEL1-TNFRSF6B	No	Yes
HIF1A	No	No
MIR100HG	Yes	Yes
MN1	No	No
PPM1H	No	No
SNHG20	No	No
KIAA1598	No	No
NUAK1	Yes	No
GPR116	No	No
GADD45A	No	No
RAB36	No	No
MTCL1	No	No
BAIAP2L1	No	No
ADORA2B	No	No
LOC100507002	No	No
ECE1	No	No
DKK1	No	No
ELTD1	No	No
SSH2	No	No
XYLT1	No	No
GPR160	No	No
SAT1	No	No
HSD17B14	Yes	No
NPDC1	Yes	No
KDR	No	No
RAB3B	No	No
FAM214B	No	No
RGL1	No	No
NAV1	No	No
NFATC4	No	No
FAM198B	No	No
CDR2L	No	No
KCNC4	No	No
CSF2RB	No	No
TANK	No	No
LOC100506178	No	No
CLIC4	No	No
DIXDC1	No	No
TMEM217	No	No
ARMC9	No	No
PHEX	No	No
DOK3	No	No
NCK1-AS1	No	No
LOXL4	No	No
PREX2	No	No
ECHDC2	No	No
RAB15	No	No
FHL2	No	Yes
NCS1	No	No
LAMC1	No	No
CSRNP1	No	Yes
RTN4	No	No
MREG	No	No
WDR52	No	No
SEMA6C	No	No
CYB561	Yes	No
HCFC1R1	No	No
FAXC	No	No
CDKN1A	No	No
TNFRSF10C	No	No
CSRP1	No	No
IL17RA	No	No
FSD1L	No	No
JAK1	No	No
SMURF2	No	No
AIFM2	Yes	No
TUBB3	No	No
CHSY3	No	No
PECAM1	No	No
STK39	No	No
CCDC144B	No	No
NCEH1	No	No
CLEC1A	No	No
NCKAP5	Yes	No
SAMHD1	No	No
FAM227A	No	No
CALM1	No	No
THSD4	No	No
ETV4	No	No
COLGALT1	No	No
TGFBR3	No	No
GRB14	No	No
ATP1B3	No	No
BNC2	No	No
SENCR	No	No
RAG1	No	No
SLC9A1	No	No
DUSP23	No	No
SH3BP5	No	No
SDK1	No	No
DUSP10	No	No
VLDLR	No	No
ABHD5	No	No
SLC18B1	No	No
CROT	No	No
PLXND1	No	No
HCLS1	Yes	No
ALPK1	Yes	No
SULF2	No	No
TAP1	No	No
RNF122	No	No
TICAM2	No	No
CDC42EP2	No	No
PLEKHG1	No	No
PHLDB2	No	No
MIR155HG	No	No
MYO10	No	No
MDM2	No	No
CLEC11A	No	No
FGD4	Yes	No
SLC4A7	No	No
MPP3	No	No
CKAP4	No	No
CAPG	No	No
ARHGAP10	No	Yes
ICAM2	No	No
SLC9A5	No	No
PMEPA1	No	No
PSTPIP2	No	No
MAN2A1	No	No
MCTP1	No	No
ST3GAL5	No	No
SP110	No	No
ITPKB	No	No
TAGLN	No	No
STRIP2	No	No
TRIM14	No	No
TRIM46	No	No
LAP3	No	No
EHD1	No	No
ITPR3	No	No
SPATS2L	No	Yes
IFI16	No	No
DOCK4	No	No
EFHC1	No	No
TJP2	No	No
GFOD1	No	No
HMGA1	No	No
CTNNBIP1	No	Yes
ZC3H12A	No	No
PLOD1	No	No
OCIAD2	No	No
GALNT7	No	No
PLCB3	No	No
CHST11	No	No
PGBD3	No	No
SIAE	No	No
ADAMTS4	No	No
TYRO3	No	No
ITGA2	No	No
ABL2	No	No
IKBIP	No	No
ATP2B4	No	No
ELOVL6	No	No
ZBTB18	No	No
CDC14A	No	No
LOC102800310	No	No
ZSCAN31	No	No
FAM155A	No	No
FRMD5	No	No
STARD9	No	No
SGCB	No	No
VILL	Yes	No
MVP	No	No
CLDN1	No	No
POLR3G	No	No
FCHO1	No	No
GRK5	No	No
FLJ32255	No	No
HSPG2	No	No
VSIG1	No	No
CLEC2B	Yes	No
BFSP1	No	No
TTL	No	No
CD276	No	No
GAS2L3	No	No
ACER2	No	No
BIRC3	No	No
PPP2R3A	No	No
GSN	No	No
PGD	No	No
ZNF462	No	No
CYTH1	No	Yes
PARP14	No	No
VCL	No	No
ZNF436	No	No
WLS	No	No
LOC388849	No	No
TMEM144	No	No
CBX2	No	No
FNDC4	No	No
SERPINB1	No	No
ETV5	No	No
IL4I1	No	No
VASP	No	No
NUCB2	No	No
IFFO2	No	Yes
TP53I3	No	No
LOC254896	Yes	No
WNK3	No	No
LOC730101	No	No
TRIM22	No	No
GBE1	No	No
PBX3	No	No
PITPNM1	No	No
ELL2	No	No
KIAA1211L	No	No
MTMR9LP	No	No
CHN1	No	No
TP53TG1	No	No
SAMD9	Yes	No
COBLL1	Yes	No
SH3TC1	No	No
LGMN	No	No
ENC1	No	No
EPSTI1	No	No
MAP3K12	No	No
UAP1	No	No
HINT2	No	No
KIF13A	No	No
CHST2	No	No
PXDN	No	No
IL1RAP	No	No
GOLM1	No	No
PALMD	Yes	No
RGS3	No	No
IPMK	No	No
RALA	No	No
RAPGEF5	No	No
P4HA2	No	No
PIK3CD	No	No
TAGLN2	Yes	No
SACS	No	No
LOC440300	No	No
ANKRD42	No	No
GPRC5A	No	No
PRRG1	No	No
DNM3OS	No	No
BAHCC1	No	Yes
CCL14	No	No
CCL15-CCL14	No	No
MEX3B	No	No
DSE	No	No
RAC2	No	No
EIF2AK3	No	No
CTSB	No	No
RASSF3	No	No
PHLDA3	No	No
ADCY7	Yes	No
CCDC85C	Yes	No
MAPKAPK3	No	No
STK17A	No	No
MT2A	No	No
LAMA4	No	No
SLC2A6	No	No
DNAJB5	No	No
ERCC6-PGBD3	No	No
UXS1	No	No
FOXL1	Yes	No
CLDN11	No	No
SOD2	No	No
TTC13	No	No
FBXO32	No	No
SCARNA16	No	No
ANGEL1	No	No
MIR548AA1	No	No
EFCAB13	No	No
FAM210B	No	No
DCBLD2	No	No
ADK	No	No
KLF2	No	No
ARHGEF15	No	No
MSN	No	No
HDDC2	No	No
ZNF561	No	No
MIR6516	No	No
MAGI2	Yes	No
ZDHHC21	No	No
RHOC	No	No
LGALS1	No	No
HCG11	No	No
HIST3H2BB	No	No
EML1	No	No
PVRL1	No	No
INPP5F	No	No
DGKA	No	No
BNC1	Yes	No
TUBA1A	No	No
MAPRE2	No	No
TRIM2	No	No
PIK3C2A	No	No
C10orf54	No	No
LAMA3	No	No
ARMC2	No	No
CCDC24	No	No
CPPED1	No	No
MEGF9	No	No
UBTD1	No	No
RAP2B	No	No
PRKAG2	No	No
TNFRSF4	No	No
MIR198	No	No
NDST1	No	No
ABCC4	No	No
CEP170B	No	No
CMBL	No	No
RNF149	No	No
PRSS23	No	No
MAP4K3	No	No
FDXR	No	No
TRAF5	Yes	No
MAP3K6	No	No
DCBLD1	No	No
REC8	No	No
SPATS2	No	Yes
DPF3	Yes	No
SORD	No	No
SNAPC2	No	No
TNFRSF10D	No	No
GMPR	No	No
CTSK	No	No
ABI3	Yes	No
TRIO	No	No
SRGAP1	No	No
RRAS	No	No
SLC3A2	No	No
C17orf96	No	No
GIMAP2	No	No
MAP4K4	No	No
PSMD10	No	No
LMLN	No	No
FSTL1	No	No
BCL3	No	No
CARD16	No	No
C12orf5	No	No
FUT8	No	No
RGMB	No	No
CDH5	No	No
ITGA5	No	No
PIDD1	No	No
AKAP13	No	Yes
ZSWIM6	No	No
HSPA12B	No	No
PDLIM7	No	No
FAM219A	No	No
TBC1D2	No	No
GAREML	No	No
HSPA4L	No	No
S100A6	No	No
KIAA1211	No	No
HPCAL1	No	No
IRF9	No	No
LINC00961	No	No
CHD3	No	No
PEA15	No	No
BTG2	No	No
GALNT1	No	No
BAG3	No	No
MAP10	No	No
CACNG6	No	No
DCUN1D3	No	No
CAV1	No	Yes
MSL3P1	No	No
CDH24	No	No
PARP9	No	No
GGT5	No	No
IFIH1	No	No
ADAM15	No	No
CACNB3	No	No
TMEM63B	No	No
TCN2	No	No
ZNF702P	No	No
EHD4	No	No
GDE1	No	No
SMAD1	No	No
TSNAX-DISC1	No	No
USP53	No	No
SLC9A7	No	No
RCN1	No	No
SYNE1	No	No
ANTXR2	No	No
ATF3	No	No
IFI35	No	No
CNTNAP1	No	No
EIF2B3	No	No
MIR612	No	No
RPL23AP82	No	No
ACSL4	No	No
FBN2	No	No
FKBP1B	No	No
A1BG-AS1	No	No
TSKU	No	No
HLA-B	No	No
NYNRIN	No	No
TNFAIP8	No	No
ARID5A	No	No
CDC42EP4	No	No
RNF180	No	No
PTRF	No	No
SEMA6B	No	No
MKL2	No	No
C14orf132	No	No
FAH	No	No
BPGM	No	No
MID1IP1	No	No
SESN2	No	No
MTUS1	No	No
KCTD15	No	No
MICAL2	No	Yes
TRIM21	No	No
SEC14L1	No	No
BHLHE40	No	No
MYH9	No	No
ZDHHC13	No	No
FSTL3	No	No
LEPREL2	No	No
A1BG	No	No
RHOBTB3	No	No
CNN2	No	No
ARL2BP	No	No
ZFAND5	No	No
IRF7	No	No
SDF2L1	No	No
TNFRSF10B	No	No
GALE	No	No
LRRC49	Yes	No
FAM124A	No	No
MAN2B2	No	No
TGFB3	No	No
GNAI2	No	No
POLH	No	No
RNF19B	No	No
RORA	No	No
RBM43	No	No
GALNT4	No	No
AK1	No	No
POC1B-GALNT4	No	No
GCA	No	No
TMEM173	Yes	No
PPP2R2A	No	No
ERCC6	No	No
DFNA5	No	No
ZNF827	No	No
EVI5	Yes	No
MLF1	No	No

## Sheet: LEC_upregulated_genes
GeneNames	Hypomethylated_Promoter_in_LECs	Hypomethylated_Intonic_Enhancer_in_LECs
CPXM2	No	No
RAMP3	No	No
NLGN4X	No	No
SLC13A5	No	No
STXBP6	No	No
KIAA1456	No	No
PGM5	No	No
SCN3A	No	No
RBP1	Yes	No
PLXDC2	No	No
TRPC6	No	No
KCND3	No	No
TC2N	No	No
FMOD	No	No
GUCY1A3	No	No
ELN	No	No
STON2	No	No
KCNIP1	No	No
STOX2	No	No
NRG3	No	No
OTOF	No	No
DSC2	No	No
HEPH	No	No
QRFPR	No	No
RBM20	No	No
BEND5	No	No
PLCE1	No	No
DDO	Yes	No
CD36	No	No
PLIN4	No	No
FGF14	No	No
PLCE1-AS1	No	No
CD180	No	No
FAT3	No	No
RASSF10	No	No
LAMP5	No	No
FST	No	No
NDRG2	No	No
SLC27A2	No	No
MAF	No	No
SLC38A4	Yes	No
LOC101927269	Yes	No
CTLA4	No	No
RTN4RL1	No	No
LINC00636	No	No
PDE9A	No	No
PPARGC1A	No	No
LOC101241902	No	No
FAR2P2	No	No
RELN	No	No
SEPP1	No	No
LOC101927642	No	No
IRF8	No	Yes
STAB2	No	No
NDST3	No	No
ACKR2	No	No
COL26A1	No	No
DSG2	No	No
PGM5-AS1	No	No
TRIM54	No	No
KCND2	No	No
RAB11FIP1	No	Yes
ATP8B4	No	No
RHOU	No	No
MRC1	No	No
FBLN2	No	No
SLC30A3	No	No
CA4	No	No
DIRAS2	No	No
DNAJC5G	No	No
PROX1	Yes	Yes
PRR15	No	No
ADAMTS15	No	No
LPHN3	No	No
GDF3	No	No
CNTNAP5	No	No
GRTP1	No	No
FZD10	No	No
PLIN5	No	No
LINC01087	No	No
EMID1	No	No
GAS7	No	No
CD22	No	No
GPRC5C	No	No
ANK2	No	No
IRX2	No	No
DCLK1	No	No
PDPN	No	No
DCHS2	No	No
REEP1	No	No
PTGDS	No	No
GFRA1	No	No
IGSF3	No	No
DYNC1I1	No	No
SRGAP3	No	No
ACSM5	No	No
SGCD	No	No
SETBP1	No	No
SVEP1	No	No
RIPK4	No	No
LOC100507472	No	No
SCNN1B	No	No
CLEC10A	No	No
MCF2L-AS1	No	No
OLFM4	No	No
C6orf123	No	No
ADAMTSL3	No	No
LOC100506474	No	No
KRT23	No	No
RCSD1	No	No
SLC2A4	No	No
C2CD4D	No	No
SLC6A2	No	No
PCSK6	No	Yes
CRTAC1	No	No
IL7	No	No
HOXD11	No	No
ALOX12P2	No	No
SLC5A8	No	No
SLC26A5	No	No
CLRN3	No	No
OSR1	No	No
LRCOL1	No	No
GPR183	No	No
TSPAN7	No	No
MFAP3L	No	No
CEACAM7	No	No
GPR97	Yes	No
FABP4	No	No
PSG8	No	No
MOB3B	No	No
FAM162B	No	No
CD38	No	No
GNG4	No	No
PDE8B	No	No
RBP7	No	No
PTPN3	No	No
PADI2	No	No
LOC100506497	No	No
KRT222	No	No
IL20RA	No	No
PKHD1L1	Yes	No
MCTP2	No	No
B3GALT2	No	No
SCGB3A1	No	No
SPON1	No	No
TGFA	No	No
PADI1	No	No
EMILIN1	No	No
L3MBTL4	No	No
NEO1	No	No
TIMP3	No	No
AKR1C2	No	No
TNK1	No	No
DTX4	No	No
SGSM1	No	No
ZDHHC8P1	No	No
OLFM1	No	No
NUPR1	No	No
PRKG1	No	No
ANGPT1	Yes	No
DSP	No	No
NOS2	No	No
TRIL	No	No
MPP7	No	No
PHACTR3	No	No
AIM1L	No	No
PARD6G	No	No
CA2	No	No
ANO4	No	No
TEC	No	No
TMEM100	No	No
FSTL4	No	No
VASN	No	No
PRKCZ	No	No
NTF3	No	No
IGFBP2	No	No
PCSK1N	No	No
MYO7A	No	No
CEACAM1	Yes	No
PAG1	No	No
CEBPA	No	No
SPINT2	No	No
KIAA1804	No	No
MYOCD	No	No
PDGFRB	No	No
ANKRD55	Yes	No
CELSR1	No	No
CHMP4C	Yes	No
GYG2	No	No
ROBO1	No	No
C1orf64	No	No
SNAP91	No	No
MARCH1	No	No
FEZF2	No	No
ITGA9-AS1	Yes	No
MRAP2	No	No
PPP1R14A	No	No
KIF26B	No	No
ADRB1	No	No
UBE2QL1	No	No
OLFML2A	No	No
HIF1A-AS2	No	No
SLC2A12	No	No
FAM169A	No	No
RNF125	No	No
CD226	No	No
PLEKHA7	No	No
ARHGEF25	No	No
TYRP1	No	No
GGTA1P	No	No
SNTB1	No	No
GAL3ST3	No	No
LINC00889	No	No
TRPM6	No	No
ZSWIM5	No	No
ADD3-AS1	No	No
KAL1	No	No
GPM6A	No	No
ISL2	No	No
DIRAS1	No	No
GHR	No	No
MGP	Yes	No
CSRNP3	No	No
HOGA1	No	No
UNC80	No	No
CH25H	No	No
FAM231D	No	No
PNMAL2	No	No
FAM13C	No	No
ART4	Yes	No
EMP2	No	No
ABCA4	No	No
NUP210	No	No
SFRP1	No	No
SDC2	No	No
DUSP15	No	No
NAP1L3	No	No
C1orf95	No	No
LINC01057	No	No
KBTBD11	No	No
AKR1C1	No	No
GP1BB	No	No
ITGB4	No	No
TRPM3	No	No
CDKN1C	No	No
MIR3193	No	No
NCAM1	No	No
LAYN	No	No
WNT5A	No	No
LEPR	No	No
B3GNT7	Yes	No
MARVELD3	No	No
MAFB	No	No
ZNF853	No	No
SMCO3	No	No
AWAT2	No	No
RAB17	No	No
MEDAG	No	No
LINC00482	No	No
CCDC141	No	No
MEIS1	No	No
PDGFRA	No	No
FAM110B	No	No
LLGL2	No	No
FAM46C	No	No
RIMS1	No	No
PDE1A	No	No
DOC2B	No	No
CARNS1	No	No
SNX10	No	No
NHS	No	No
LYPD6	No	No
SNX20	No	No
SLCO1A2	No	No
LOC100289650	No	No
COLEC11	No	No
COCH	No	No
RRAGD	No	No
SLC45A4	No	Yes
GPR1	Yes	No
OVCH1-AS1	No	No
RGL3	No	No
BMPER	No	No
LOC388692	No	No
DTX3	No	No
GDF7	No	No
GALNT18	No	No
PKDCC	No	No
RNF138P1	No	No
SCUBE3	No	No
ESRP2	No	No
FCGR2A	No	No
FLT4	No	Yes
LYPD3	No	No
TSPAN2	No	No
MBOAT1	No	No
PTPN6	Yes	No
TUB	No	No
RTN4RL2	No	No
PDK4	No	No
SV2A	No	No
SLC6A4	No	No
CPXM1	No	No
HOXD10	No	No
GRAMD3	No	No
LONRF3	No	No
DPEP2	No	No
NR1H3	No	No
SULT1E1	No	No
PPARG	Yes	Yes
KLHL14	No	No
PLCB4	No	No
KLF15	No	No
GNA14	No	No
FIGNL2	No	No
SCNN1G	No	No
MCF2L	No	No
ZNF558	No	No
CELSR2	No	No
BCL2	No	No
LBH	No	No
KCNF1	No	No
GABRP	No	No
CRYAB	No	No
ENPP3	No	No
MYO15B	No	No
CD14	No	No
ABLIM2	No	No
AK5	No	No
SLC26A7	No	No
ZNF541	No	No
C2CD4C	No	No
GOLGA8M	No	No
NR2F1	No	No
SEMA5A	No	No
KLHL4	No	No
CLGN	No	No
PPAP2A	No	No
FREM3	No	No
TSTD1	Yes	No
ID2	No	No
SNAI2	No	No
HERC2P9	No	No
RHCE	No	No
GAS6-AS2	No	No
CYP4X1	No	No
TMEM45A	No	No
MAOA	No	No
SAMD12	No	No
GUCY1B3	No	No
AQP7P3	No	No
ANKRD20A4	No	No
HLA-DPA1	No	No
CTDSPL	Yes	No
JPH3	No	No
SEMA6A	No	No
IGSF1	No	No
PDE6A	No	No
ALDH3B1	No	No
GJA4	No	No
SLC6A17	No	No
RADIL	No	No
SH3TC2	No	No
MYLK2	No	No
BRSK2	No	No
CDA	No	No
KCTD8	No	No
SLC16A11	No	No
FLJ34503	No	No
SERTM1	No	No
SYCP2	No	No
HCCAT5	Yes	No
TMEM236	No	No
DAAM2	No	No
PKP1	No	No
PLSCR4	No	No
MARK1	No	No
EBF4	No	No
SMO	No	No
TMEM155	No	No
RGN	No	No
ALDH1A1	No	No
ANKRD36BP2	No	No
ID1	No	No
RNFT2	No	No
SLC44A3	No	No
GJD3	Yes	No
SMAD9	No	No
COLEC12	No	No
SEPT5-GP1BB	No	No
COLQ	No	No
LDLRAD4	No	No
OPLAH	No	No
LOC100506258	No	No
GLT8D2	No	No
SOX2-OT	No	No
SLC40A1	No	No
TFF3	Yes	No
AMIGO1	No	No
IQCA1	No	No
SRRM3	No	No
ITGB8	No	No
ZFHX4-AS1	No	No
ADSSL1	No	No
ACTR3C	No	No
LOC102723641	No	No
FGF13	No	No
GIMAP5	Yes	No
SCUBE2	No	No
EXOC3L1	No	No
GIPC2	No	No
VSTM4	Yes	No
PKP2	No	No
F8	No	No
KLF4	No	No
ALDH5A1	No	No
SPESP1	No	No
TNFRSF11A	No	No
GPR146	Yes	No
GNG7	No	No
CD83	No	No
PTGS1	No	No
DENND2C	No	No
EFCAB4A	No	No
TMEM184A	No	No
MYCN	No	No
IRS2	No	No
KALRN	No	No
PTK7	No	No
ZNF704	No	No
TRIB2	No	No
NFIX	No	Yes
TFPI	No	No
PDE6B	No	No
SEPT5	No	No
SNAPC1	No	No
NKD2	No	No
RGS7	No	No
CGREF1	No	No
DOCK5	No	Yes
ADRB2	No	No
SHF	No	No
ECHDC3	No	No
TMEM30B	No	No
LMO7-AS1	No	No
IKZF2	No	No
CDC14B	No	No
IL16	No	No
OBSL1	No	No
MSMP	No	No
PGRMC2	No	No
SKIDA1	No	No
BHMT2	No	No
LPHN1	No	No
VWA1	No	No
SH2D3A	No	No
PLEKHG3	No	No
ODF3B	No	No
ZNF423	No	No
C2orf88	No	No
THEM6	No	No
RNF112	No	No
TMOD2	No	No
C3	No	No
EPHX2	No	No
LINC00312	No	No
SPIN4	No	No
RUNX1T1	No	No
LTBP4	No	No
GPIHBP1	No	No
CERS4	No	No
LOC100996251	No	No
MEGF6	No	No
SLC29A2	No	No
CYP1A1	No	No
MAST1	No	No
FZD9	No	No
EFNA5	No	Yes
PROB1	No	No
NANOS1	No	No
SEMA3A	Yes	No
CDH10	No	No
SIRPA	Yes	No
PTPRS	No	No
ZBED6CL	No	No
RTKN	Yes	No
LOC440028	No	No
POF1B	No	No
IPCEF1	No	No
SLC26A4	No	No
IQGAP2	No	No
RLN2	No	No
PRRG4	No	No
SCML2	No	No
PLEKHA4	No	No
CSRP2	No	No
IMPA2	No	No
METTL7A	No	No
PPAP2B	No	No
RAMP2-AS1	No	No
GBGT1	No	No
ITM2C	No	No
NR6A1	No	No
PIK3C2G	No	No
CD177	No	No
SULT1C4	No	No
GLRB	No	No
SLC9A9	No	No
TFPI2	No	No
LINC00528	No	No
GREB1	No	No
FGF12	No	No
AMH	No	No
PCLO	No	No
KIF6	No	No
DHRS13	No	No
TMEM204	No	No
EPDR1	No	No
ITGA9	No	No
N4BP2L1	No	No
C1orf21	No	No
DMTN	No	Yes
SIRPB1	No	No
MFSD4	No	No
HMCN1	No	No
PIEZO2	Yes	No
MMRN1	No	No
LRRC1	No	No
SMYD2	No	No
RAMP2	No	No
NAALADL1	No	No
TSHZ2	No	No
CEBPB	No	No
MANEAL	No	No
P2RX7	No	No
NUDT6	No	No
GJC2	No	No
MMP21	No	No
WRN	No	No
LMO7	No	No
PPL	No	No
ZNF467	No	No
PLXNA4	No	No
FAM189A2	No	No
RAPGEF4	No	No
TMOD1	No	No
LOC283070	No	No
GLIS3	No	No
CYGB	No	No
RTN4R	No	No
HEY1	No	No
SDC3	No	No
NDRG4	No	No
PRDM8	No	No
PNPLA7	No	No
LNX1	Yes	Yes
GSTM4	No	No
LMCD1	No	No
NEURL1B	No	No
SSPO	No	No
METRNL	No	Yes
ITPRIPL1	No	No
SLCO2A1	No	No
SMIM10	No	No
SPIRE2	No	No
PIP4K2C	No	No
HYAL1	Yes	No
EPHX1	No	No
EDNRB	Yes	No
GIMAP1-GIMAP5	No	No
GSTM2	No	No
LOC101927811	No	No
C6orf141	No	No
SLAIN1	No	No
MYZAP	No	No
PLA1A	No	No
LIPA	No	No
LBR	No	No
ZNF662	No	No
REP15	No	No
SNCG	No	No
VAV3	No	No
ZCCHC24	No	No
CKB	No	No
HERC2P3	No	No
NOD2	Yes	No
BACH2	No	Yes
LINC00478	No	No
CADM1	No	No
LOC284080	No	No
HCRTR1	No	No
EEF1A2	No	No
INPP4B	No	No
HSD17B2	No	No
STARD5	No	No
IQSEC1	No	No
LRP5	No	Yes
FOXC1	Yes	No
SPOCK2	No	No
TLR4	No	No
CPED1	No	No
DPP4	No	No
MMEL1	No	No
KTN1-AS1	No	No
TNS1	No	No
DDIT4L	No	No
PHLDB3	No	No
TSPAN12	No	No
FAM64A	No	No
MDFIC	No	No
CDKN2C	No	No
ATOH8	No	No
HOXA6	No	No
CXADR	No	No
ARL4A	No	No
HOXD8	No	No
CREG1	No	No
FGF2	No	No
MVB12B	No	No
ADD3	Yes	No
CADM4	No	No
FMO5	No	No
TROAP	No	No
TNXB	No	No
ZNF506	No	No
DLGAP1	No	No
YAP1	No	No
FOXS1	No	No
PPFIBP1	No	Yes
HERC2P2	No	No
E2F2	No	No
FBXO2	No	No
PDE2A	No	No
IER3	No	No
JDP2	No	No
ZNF681	No	No
ZNF793	No	No
MKI67	No	No
ADIRF	No	No
LOC101928516	No	No
CERS6	No	No
ARRDC2	No	Yes
SLC22A23	No	No
LINC01279	No	No
TLL1	No	No
LINC01270	No	No
LAMP3	No	No
LOC728613	No	No
IFIT2	No	No
AMOT	No	No
LYNX1	No	No
KCNN3	No	No
HIST1H2BM	No	No
HIST2H3D	No	No
EFCC1	Yes	No
ADCK3	No	No
AUTS2	No	No
ADM2	No	No
FOS	No	No
CD200	No	No
GAS6	No	No
GMFG	No	No
PRSS12	No	No
TBX1	No	Yes
MAPK13	No	No
STAT4	No	No
RPARP-AS1	No	No
CDK1	No	No
OSBPL6	No	No
ITGA1	No	No
NXN	No	No
LRRC61	No	No
RAB42	No	No
LRRC75A	No	No
FZD5	No	No
GPRASP1	No	No
KIF17	No	No
FHIT	No	No
HOXD9	No	No
CDKN1B	No	No
CACHD1	No	No
GUSBP5	No	No
PRICKLE2	No	No
GCNT2	No	No
FAM117A	No	No
CASKIN1	No	No
NDRG1	No	No
TNFRSF11B	No	No
PPARGC1B	No	Yes
GADD45B	No	No
ARID5B	No	No
STK38L	No	No
FLRT2	No	No
GGT7	No	No
CLSTN2	No	No
MALT1	No	No
HIST1H3G	No	No
COX7A1	Yes	No
WNK4	Yes	No
TMTC2	No	No
ASPM	No	No
HMMR	No	No
TMSB15B	No	No
CYP27A1	No	No
CLUHP3	No	No
HOXD4	No	No
DNM3	No	No
BMP4	No	No
ZDHHC23	No	No
ACHE	No	No
SLC16A6	No	No
PCGF5	No	No
CCDC150	No	No
GGT1	No	No
SORBS2	Yes	No
EPB41L4A-AS2	No	No
HIST1H2AJ	No	No
SPINT1	No	No
RAD51AP1	No	No
TOP2A	No	No
LEPROTL1	No	No
IL1R1	No	No
HIST1H2BI	No	No
FAM83D	No	No
USP13	No	No
HIST1H3B	No	No
TIAM2	No	No
PDLIM3	No	Yes
HRCT1	No	No
KLF3-AS1	No	No
LOC101927181	No	No
CAND2	No	No
ABCC3	No	No
PSORS1C1	No	No
BMP8B	No	No
HIST1H2BH	No	No
TET1	No	No
REL	No	No
HAUS7	No	No
C1orf233	No	No
PARD3B	No	No
PLCD4	No	No
LFNG	No	No
LOC729970	No	No
PNPLA2	No	No
POSTN	No	No
DGKI	No	No
NT5M	No	No
CDCA3	No	No
TNFSF10	No	No
IL34	No	No
WHAMMP2	No	No
MTL5	No	No
CXXC5	No	No
LARGE	No	No
PPARD	No	No
PTPRN2	No	No
NEK2	No	No
FAM46A	No	No
COL11A2	No	No
SMAD6	No	No
LAMA2	No	No
KIF20A	No	No
PDGFC	No	No
OAZ3	No	No
WDR7	No	No
TNS3	No	Yes
NDN	No	No
KRAS	No	No
FNBP1	No	No
HOXA3	No	No
TDRP	No	No
PTP4A3	No	No
DEPDC1	No	No
CCDC74A	No	No
NID1	Yes	No
PLCG2	No	No
REPS2	No	No
TMEM120A	Yes	No
COL8A2	No	No
ADAMTSL4	No	No
ACACB	No	No
FAM111B	No	No
KIAA1217	No	No
TSPAN11	No	No
RRM2	No	No
ZDHHC14	No	No
KIF18B	No	No
CEBPD	No	No
DLEU2	No	No
PLA2G16	No	No
ZNF429	No	No
UBR3	No	No
MARC1	No	No
HSPH1	No	No
ID3	No	No
CASC10	Yes	No
TANC2	No	No
FOXC2	No	No
DHRS3	No	No
HIST1H2AB	No	No
SAPCD1	No	No
SULT1A1	No	No
CCNB2	No	No
SLC22A18	No	No
SHC2	No	No
ATP8A1	No	No
ARHGEF6	No	No
LOC100288637	No	No
HIST1H3J	No	No
CPQ	No	No
FOXM1	No	No
HS6ST1	No	No
UGP2	No	No
LOC100506314	No	No
CUBN	No	No
TPD52	No	No
NUSAP1	No	No
CENPF	No	No
PTPRE	No	Yes
MFI2	No	No
SETD6	No	No
JAG1	No	No
NCAPH	No	No
SEMA3G	No	No
HIF3A	No	No
GOLGA7	No	No
CETP	No	No
ZFHX4	No	No
LRCH2	No	No
CAMK1D	No	No
BTBD3	No	No
RASGRF2	No	No
NALCN	No	No
GTSE1	No	No
DBNDD2	No	No
MFSD7	No	No
FGFRL1	No	No
B3GALTL	No	No
CTSL	No	No
PLEKHB1	No	No
MXD3	No	No
HIST1H2BB	No	No
AKR1C3	No	No
SLC25A25	No	No
CCNA2	No	No
TMEM220	No	No
LYSMD2	No	No
NDC80	No	No
CDCA2	No	No
STARD8	No	No
CYTH3	No	No
CCDC40	No	No
KLF5	No	No
TUBA4A	No	No
TUFT1	No	No
HIST1H3F	No	No
EPB41L2	No	No
ASS1	No	No
CDKN3	No	No
BUB1	No	No
PEX11A	No	No
PBK	No	No
AURKB	No	No
STOM	No	No
WHAMMP3	No	No
CD302	No	No
PAIP2B	No	No
SMAD7	No	No
BDH1	No	No
CCDC180	No	No
TBC1D31	No	No
PDE4B	No	No
ABI3BP	No	No
PRC1	No	No
CIDEB	No	No
BCL2L11	No	No
CCDC149	No	No
SP6	No	No
CCDC80	No	No
C2orf27A	No	No
SOX18	No	No
SLC45A3	No	No
EPHB1	No	No
SKA3	No	No
DNAJB4	No	No
TYMP	No	No
GPRC5B	No	No
CDKL5	No	No
LIPE	No	No
MYH10	No	No
ZNF736	No	No
HOXD3	Yes	No
KIAA0513	No	Yes
CCDC102B	No	No
EFEMP1	No	No
GCHFR	No	No
WHAMMP1	No	No
LGALS8	No	No
PECR	No	No
IL6ST	No	No
HSD17B8	No	No
RASSF9	No	No
BIRC5	No	No
ARL6IP1	No	No
MEF2C	Yes	No
SDR42E1	No	No
TTK	No	No
SGIP1	Yes	No
RHPN2	No	No
SH3BGRL2	No	No
ZMIZ1	No	No
HABP4	No	No
HIST1H1B	No	No
GCOM1	No	No
PPAP2C	No	No
ATP11B	No	No
C1QTNF1	No	No
FANCE	No	No
MFAP2	No	No
ZBTB46	No	No
SHB	No	No
HES4	No	No
HIST2H2BF	No	No
RNF8	No	No
DLGAP5	No	No
SPAG5	No	No
FAHD2CP	No	No
PAXIP1-AS1	No	No
DDR1	No	No
GPX7	No	No
KIF15	No	No
TK1	No	No
GUSB	No	No
LDB2	No	No
LINC00997	No	No
MID1	No	No
OSGIN2	No	No
PC	No	No
CKAP2L	No	No
GAB3	No	Yes
DDX11	No	No
KIAA0101	No	No
PLK1	No	No
KANK3	No	No
DBP	No	No
NOS3	No	No
CYBRD1	No	No
DIP2C	No	Yes
TESK2	No	No
WDR62	No	No
SPAG1	No	No
CDON	No	No
EFNA1	No	No
PTPN18	No	No
FZD1	No	No
CECR1	No	No
SPC24	No	No
MCM10	No	No
CTSH	No	No
PIGX	No	No
IRAK3	No	No
NRN1	No	No
TPBG	No	No
ARRB2	No	No
KIF2C	No	No
CEP55	No	No
CASC5	No	No
FANCD2	No	No
COL13A1	No	No
CDC20	No	No
H1F0	No	No
PPP1R9A	No	No
MAPRE3	No	No
SGK1	No	No
SYS1-DBNDD2	No	No
AADAT	No	No
ARHGEF37	No	No
ABHD6	No	No
ACCS	No	No
FOXP4	No	No
PTCH1	No	No
C10orf11	No	No
CENPA	No	No
CALHM2	No	No
KIF11	No	No
LOC100499484-C9ORF174	No	No
MYBL2	No	No
GABRE	No	Yes
HJURP	No	No
MID2	No	No
CCND1	No	No
VANGL1	No	No
PELI1	No	No
FBXO5	No	No
SPHK1	No	No
C8orf58	No	No
FAM102A	Yes	No
ARHGAP26	No	No
UBE2C	No	No
SLC7A5	No	No
CTSD	No	No
SALL2	No	No
TBC1D8	No	No
LRRC48	No	No
ASF1B	No	No
HIST1H2BO	No	No
FOXP1	No	No
PODXL	No	No
OBSCN	No	No
GNB5	No	No
LINC00839	No	No
CNTNAP3B	No	No
MAGI1	No	No
CNTNAP3P2	No	No
ANKS1A	No	No
SDHAP3	No	No
LINC00341	No	No
FUNDC2	No	No
ADAMTS10	No	No
SPRY1	No	No
ESPL1	No	No
PRR26	No	No
KIF4A	No	No
RHOD	No	No
CDC25B	No	No
PAFAH2	No	No
BST1	No	No
TCF19	No	No
MIR600HG	No	No
FOXN3	No	No
CSGALNACT1	No	No
GKAP1	No	No
PCK2	No	No
KIFC1	No	No
NUF2	No	No
MIS18BP1	No	No
NFIB	No	Yes
SFMBT1	No	No
PALM	No	No
KIF18A	No	No
CHKA	No	No
UHRF1BP1	No	No
KIAA1467	No	No
PELI2	No	No
RNASE4	No	No
HMGB2	No	No
SLC25A17	No	No
NCAPG	No	No
TXNIP	No	No
ZFPM2	No	No
KIAA1958	No	No
LPAR6	No	No
ABAT	No	No
ARL5A	No	No
TNFAIP8L3	No	No
ITPR2	No	No
KIAA1147	No	No
HIST1H2BF	No	No
CTNNAL1	No	No
KIAA1614	No	No
SKA1	No	No
ALDH6A1	No	No
FAM200B	No	No
DNAJC6	No	No
ROGDI	No	No
BOK	No	No
NFIA	No	No
SNX25	No	No
C12orf57	No	No
SSBP2	No	No
ATAD2	No	No
GIMAP8	No	No
ARHGAP11A	No	No
PRKAR1B	No	No
ITM2B	No	No
PACSIN3	No	No
HIVEP2	No	No
TEK	No	No
STAG3L5P	No	No
IQGAP3	No	No
HIST1H3C	No	No
MTBP	No	No
ZNF367	No	No
FAXDC2	No	No
P2RX4	No	No
MOV10L1	No	No
KLHL23	No	No
GHDC	No	No
DIS3L	No	No
STK40	No	No
C17orf67	No	No
WSB1	No	No
PHOSPHO2-KLHL23	No	No
PPP1R3E	No	No
KAT2B	No	No
SLC45A1	No	No
EPB41L4A	No	No
DDX10	No	No
STAT5A	No	No
BAIAP2	No	No
ADHFE1	No	No
PIK3R1	No	No
ZNF397	No	No
YTHDC2	No	No
FBXL7	No	No
AP1G2	No	No
SYDE2	No	No
CC2D2A	No	No
MXI1	No	No
ZNF331	No	No
OSBP	No	No
IL6R	No	No
HERPUD1	No	No
UGCG	No	No
RNF152	No	No
ANG	No	No
LINC01116	No	No
PAQR8	No	No
PILRB	No	No
SYNE2	No	No
NR2F1-AS1	No	Yes
TMEM246	No	No
GPSM2	No	No
SLC4A11	No	No
HIST1H2AG	No	No
LRRTM2	No	No
FAM174B	No	No
LYN	Yes	No
PP7080	No	No
GNAI1	No	No
PDCD4	No	No
USP44	No	No
FAM110D	No	No
PXMP2	No	No
CNN3	No	No
SOWAHC	No	No
BUB1B	No	No
MKNK2	Yes	No
KCTD12	No	No
MAD2L1	No	No
PYGL	No	No
ARRDC4	No	No
ITGA3	No	No
STX11	No	No
TMEM133	No	No
LINC00323	No	No
LOC100129034	No	No
NOXA1	No	No
LOC643733	No	No
OAF	No	No
SLC27A3	No	No
NR1D2	No	No
LAPTM5	No	No
CASP12	No	No
DIAPH3	No	No
TEX30	No	No
TMEM170B	No	No
KIF14	No	No
STAG3L5P-PVRIG2P-PILRB	No	No
PLEKHA2	No	No
CLCN3	No	No
AEBP1	No	No
MLXIP	No	Yes
KIAA1324L	No	No
TNFRSF14	No	No
SERINC2	No	No
CNTNAP3	No	No
FABP5	No	No
PAWR	No	No
PRICKLE4	No	No
CYB5R3	Yes	No
C21orf91	No	No
GSTM3	No	No
MET	No	No
SOCS5	No	No
HOXA5	Yes	No
SEH1L	No	No
SMC4	No	No
TCF12	No	No
QRICH2	No	No
GJA1	No	No
NBL1	No	No
E2F1	No	No
