# Supplementary material for: Epigenetic regulation of the lineage specificity of primary human dermal lymphatic and blood vascular endothelial cells
Source: Angiogenesis. 2020 Sep 12;24(1):67–82. doi: 10.1007/s10456-020-09743-9 (PMC7921079; doi:10.1007/s10456-020-09743-9)
Supplement: Supplementary file 4 — Supplementary file4 (XLSM 84 kb) [file 10456_2020_9743_MOESM4_ESM.xlsm]

## Sheet: BEC_HypoMeth_Enhancer_DMRs
chr	DMR_Start	DMR_End	No_CpG	Probes	Avg_.Meth_BEC	Avg_.Meth_LEC	Mean_FC	FDR	Less_Meth_in
chr10	5275884	5276318	4	cg11576259;cg12166060;cg14373685;cg19035493	49;45;16;10	27;9;50;37	0.00665526	0.000330026	BEC
chr14	101129419	101130145	3	cg10411581;cg17182635;cg20223776	24;51;8	8;76;4	0.0143286	0.00237525	BEC
chr20	11668127	11668904	4	cg02156193;cg05329858;cg09189354;cg15339544	48;76;79;46	87;64;69;41	0.0249224	0.0358883	BEC
chr2	121301692	121304074	9	cg01857718;cg02994923;cg06921074;cg08232429;cg14723777;cg18996636;cg19448478;cg19982108;cg24912902	90;80;74;83;74;80;10;78;29	58;45;84;90;78;86;44;83;59	0.0326741	0.00023382	BEC
chr9	138022131	138023560	4	cg08973008;cg09223212;cg14377171;cg18876829	91;48;35;37	78;17;78;53	0.0354988	0.00112404	BEC
chr11	1660513	1661619	6	cg01607530;cg04119303;cg05757287;cg09652964;cg10517990;cg25590114	25;6;31;17;66;53	51;22;51;28;35;40	0.0493809	0.00124578	BEC
chr1	162954282	162955130	3	cg03703498;cg15011727;cg20897731	2;57;39	11;79;24	0.0513471	0.0069222	BEC
chr19	2627322	2628109	5	cg01495890;cg02359807;cg12214700;cg13710434;cg21948967	34;5;84;19;4	10;27;68;64;4	0.0563849	0.00169957	BEC
chr3	11609366	11609735	3	cg00510331;cg01603550;cg21993298	73;5;2	82;9;5	0.0570764	0.0379048	BEC
chr6	169567348	169567965	4	cg03031073;cg10308611;cg24545315;cg26021766	97;92;64;68	99;95;72;80	0.0616984	0.0292942	BEC
chr1	13949753	13951133	7	cg01446044;cg07156877;cg08709405;cg18246392;cg19002137;cg25377530;cg25861420	50;75;74;56;79;83;34	39;91;90;90;89;89;6	0.0628088	0.000103509	BEC
chr7	131310169	131311087	4	cg02302398;cg04336610;cg09734705;cg11526384	10;65;31;5	37;23;53;26	0.0703434	8.71091e-05	BEC
chr1	227009093	227009245	3	cg08746798;cg09096879;cg14422093	2;3;4	3;17;11	0.0742985	0.0318592	BEC
chr12	15865886	15866615	6	cg07114773;cg11335886;cg19169370;cg21590772;cg23161432;cg23291270	89;92;90;23;23;93	92;90;90;77;62;45	0.0780945	0.0270487	BEC
chr18	77551537	77553300	5	cg00310622;cg06705017;cg14549976;cg17417292;cg19746982	33;83;14;6;78	75;88;3;2;87	0.0827178	0.0022873	BEC
chr15	72447866	72448319	5	cg05506600;cg06395706;cg12252008;cg23196035;cg26590607	2;9;4;10;5	6;18;4;37;9	0.087826	0.0249321	BEC
chr4	24981695	24982540	12	cg04296351;cg06102690;cg07658771;cg10202557;cg10569820;cg11945292;cg15266088;cg19676182;cg20676561;cg20843830;cg26969486;cg26992952	3;2;8;22;68;3;13;2;1;2;7;3	5;6;41;34;75;8;29;4;2;4;28;5	0.0879614	0.0010308	BEC
chr4	40579075	40579526	3	cg03283282;cg13307153;cg23768790	19;4;37	42;17;28	0.0901417	0.00777857	BEC
chr19	13509575	13510763	3	cg06341457;cg10100800;cg26292841	8;19;64	14;77;29	0.094495	0.000971004	BEC
chr14	73712256	73713605	9	cg04551101;cg09636214;cg11688437;cg11881202;cg14834903;cg19535649;cg20999932;cg21885107;cg24036523	87;9;7;4;9;4;28;28;44	76;16;28;13;31;19;30;39;55	0.0982919	0.000711052	BEC
chr14	59865249	59865515	3	cg06385740;cg10480179;cg17104884	56;77;49	43;86;84	0.0994297	0.0101793	BEC
chr8	127568328	127569677	12	cg02623050;cg02925049;cg03374695;cg03959515;cg06023345;cg06230848;cg08568155;cg12357115;cg13528935;cg13636698;cg16566518;cg21390512	6;6;27;4;7;5;1;5;2;2;2;3	6;21;68;4;26;10;4;6;3;19;9;26	0.106946	0.00469594	BEC
chr13	113698551	113700027	14	cg00053927;cg00675891;cg01675953;cg02347312;cg06040093;cg06460888;cg07443074;cg10855276;cg11521563;cg12314335;cg14114282;cg17831440;cg22495636;cg25545323	71;84;74;74;67;54;81;57;8;86;52;49;75;75	68;89;83;82;79;75;83;81;28;87;64;72;82;86	0.108344	0.0130337	BEC
chr19	18760578	18761792	10	cg00182149;cg16989918;cg17126026;cg18404706;cg18499339;cg19839325;cg24233679;cg25102449;cg25129523;cg27652490	9;12;35;2;4;6;12;7;23;6	18;29;52;5;8;14;22;16;43;18	0.109864	1.57036e-05	BEC
chr3	193987757	193989356	5	cg11218872;cg16282892;cg16932827;cg23719650;cg24999259	2;2;3;6;26	15;7;6;23;44	0.111064	0.000176959	BEC
chr5	176296658	176297315	4	cg11130778;cg16413715;cg16457351;cg19091621	97;45;41;79	99;62;60;87	0.113603	0.00652817	BEC
chr2	16789846	16790370	4	cg07712663;cg10540754;cg19482842;cg27115721	16;2;3;2	48;3;13;6	0.115255	0.00554892	BEC
chr13	26456053	26456799	3	cg00070105;cg02474265;cg23843044	20;66;2	34;79;11	0.11777	0.01737	BEC
chr1	84766524	84768775	11	cg03204322;cg08614152;cg13831082;cg17142950;cg19869443;cg20466954;cg22063022;cg22082682;cg22246155;cg23086720;cg23694882	8;2;14;5;1;4;4;5;9;2;33	30;9;12;5;2;12;21;13;41;2;70	0.118473	0.00148271	BEC
chr2	28589316	28589782	4	cg00518055;cg01286222;cg12224508;cg15727647	78;69;3;84	89;86;17;90	0.118493	0.0125724	BEC
chr15	75275756	75276450	3	cg08913955;cg10676453;cg21217589	4;6;59	11;28;66	0.118899	0.0131002	BEC
chr3	122747440	122748086	4	cg00212549;cg04565661;cg09555073;cg13428477	4;4;3;46	10;8;4;83	0.119823	0.012406	BEC
chr1	8156318	8156666	3	cg02898855;cg12117193;cg14961795	3;74;85	14;90;94	0.120887	0.00227729	BEC
chr11	10921186	10921952	3	cg17653875;cg26361436;cg27113868	2;19;3	19;33;9	0.120935	0.00279383	BEC
chr6	17032431	17033543	5	cg10807105;cg11317596;cg13392422;cg19076258;cg21255880	94;4;89;87;16	81;39;75;69;86	0.121573	8.82997e-05	BEC
chr10	112116398	112117449	3	cg17510849;cg17841267;cg21882416	28;74;29	8;88;71	0.124926	0.000543469	BEC
chr2	200136686	200137730	5	cg01409407;cg13552765;cg14075934;cg14258951;cg14879574	63;90;70;88;85	88;96;91;94;91	0.125436	0.000435837	BEC
chr14	55031449	55031827	3	cg11508718;cg13501793;cg14578887	8;2;8	15;4;37	0.126029	0.0101727	BEC
chr18	20012686	20012935	4	cg07503656;cg14543720;cg15237757;cg18389854	3;3;3;3	11;14;15;23	0.126622	7.43953e-05	BEC
chr19	48232106	48232988	4	cg12378578;cg15713625;cg24865623;cg25720930	3;2;3;54	14;5;14;80	0.130938	4.58914e-05	BEC
chr10	124609416	124611000	8	cg02467236;cg02642962;cg03283421;cg07106553;cg09567180;cg15683166;cg16351002;cg24248680	3;78;37;39;73;52;33;81	21;86;69;77;46;76;41;87	0.131754	0.000278016	BEC
chr5	172175321	172175855	4	cg07450633;cg09464735;cg13412545;cg25386676	13;10;4;4	35;35;6;8	0.132043	0.00657372	BEC
chr19	1151960	1152358	5	cg04271289;cg06430102;cg08438705;cg09506661;cg21049737	85;54;70;88;85	95;85;89;91;89	0.135195	0.0115923	BEC
chr8	17206671	17207717	7	cg02610221;cg03911619;cg06435363;cg07637915;cg12186771;cg25964213;cg27315958	95;92;5;64;2;91;9	92;89;64;52;35;84;37	0.135493	0.000256577	BEC
chr6	33754751	33755658	7	cg00334056;cg08073153;cg11004158;cg11827116;cg16074101;cg23378491;cg26183190	33;52;6;53;82;28;77	44;68;19;70;83;62;83	0.140262	0.0467984	BEC
chr2	201172585	201173897	5	cg05997495;cg08866865;cg11423603;cg15318753;cg19198546	2;90;53;64;3	5;90;89;85;12	0.141164	0.00697232	BEC
chr3	39192215	39193251	4	cg00501876;cg03540589;cg12619810;cg24791666	16;22;3;5	57;18;13;17	0.144917	0.00281118	BEC
chr8	142295141	142296023	5	cg00131691;cg12993642;cg16927416;cg21428896;cg22399111	75;54;64;70;97	88;73;79;94;99	0.148001	0.00144314	BEC
chr13	113611440	113611873	7	cg03683166;cg13515064;cg13720737;cg14503636;cg15444621;cg18080733;cg18526755	71;55;48;63;74;63;50	84;77;63;73;72;89;70	0.148943	0.0137667	BEC
chr6	149803087	149803547	6	cg00695799;cg09313931;cg10308253;cg15559674;cg18708013;cg26552754	63;5;8;8;7;10	88;8;52;13;18;13	0.151351	0.00224804	BEC
chr1	10732063	10733511	12	cg00925802;cg01399485;cg09179249;cg10053369;cg11222217;cg11732134;cg13840252;cg18236877;cg18271964;cg22853713;cg23670372;cg24293689	8;58;34;35;29;69;65;91;18;45;26;23	14;78;62;45;42;92;87;91;22;83;35;31	0.152513	0.00394206	BEC
chr10	134513773	134515548	6	cg03658066;cg05174943;cg09105933;cg09216797;cg12145488;cg24560898	86;70;78;65;38;93	75;83;92;91;91;92	0.155736	0.00256558	BEC
chr4	186760056	186761109	3	cg03776632;cg04130557;cg14683248	89;5;82	80;54;88	0.156433	0.0104815	BEC
chr3	72536312	72536608	3	cg04768048;cg12053348;cg13463624	5;60;75	27;82;79	0.156883	0.0257401	BEC
chr14	25288746	25289235	4	cg04406795;cg14201249;cg19044005;cg24457256	49;21;83;56	73;32;75;92	0.157106	0.0220239	BEC
chr20	62313737	62314215	3	cg09218957;cg11012153;cg13830297	3;13;4	8;52;8	0.158853	0.00194104	BEC
chr4	124426192	124426388	4	cg00184907;cg04585318;cg05147983;cg09342058	11;15;11;17	25;42;17;34	0.158938	0.0311072	BEC
chr7	74064549	74064585	3	cg19051416;cg20544372;cg22088219	1;5;5	11;28;20	0.159253	0.000478491	BEC
chr16	89202571	89203153	6	cg00144414;cg01523759;cg04308346;cg06187301;cg07990658;cg16698281	88;68;47;60;60;25	87;75;69;72;91;50	0.159986	0.0222452	BEC
chr3	38663937	38664257	4	cg00848624;cg06519434;cg16874743;cg18800918	73;33;79;81	82;71;93;85	0.162862	0.0123709	BEC
chr1	172863057	172863499	3	cg07393570;cg10797874;cg10948186	78;45;16	68;52;67	0.163298	0.0469628	BEC
chr1	19276236	19277202	4	cg01019973;cg22867719;cg26550235;cg26924440	33;17;17;9	65;8;64;5	0.163374	0.000753905	BEC
chr2	60762929	60764101	8	cg05660989;cg10600647;cg10853543;cg11147204;cg15274129;cg17798626;cg21808368;cg27159979	82;36;77;78;47;19;66;30	91;75;87;90;76;15;80;52	0.165885	0.000288999	BEC
chr17	64345160	64345488	3	cg01525788;cg20326682;cg27066930	48;86;71	79;88;88	0.165938	0.0489631	BEC
chr6	30716324	30717524	3	cg10310427;cg10921702;cg24216825	3;11;76	16;37;86	0.166011	0.000993394	BEC
chr6	136356475	136356851	4	cg05126932;cg11285173;cg19066932;cg21179342	2;2;3;27	15;3;5;78	0.16712	0.00150401	BEC
chr8	22560922	22561951	8	cg01802415;cg03720745;cg10686304;cg12168054;cg17465752;cg24790184;cg26189139;cg26501026	51;45;6;21;7;87;14;9	63;72;34;31;26;90;27;34	0.16767	0.00136039	BEC
chr4	141017316	141017794	3	cg03326552;cg03652336;cg12396641	30;2;3	60;5;20	0.168498	0.00219035	BEC
chr8	61834373	61835848	8	cg02018681;cg06445016;cg06555959;cg06626168;cg10494639;cg15920791;cg20193839;cg26499663	28;8;15;70;72;12;90;86	54;16;55;91;87;33;91;91	0.169172	0.00029335	BEC
chr6	20811065	20812197	3	cg13405222;cg14546778;cg17154807	59;2;92	90;25;89	0.16934	0.00774729	BEC
chr5	131762292	131763124	6	cg03653573;cg06032302;cg07941916;cg11180131;cg14460198;cg21453938	14;69;61;72;83;9	57;74;85;55;70;69	0.169915	0.00127291	BEC
chr19	3697692	3698926	5	cg02818004;cg08267629;cg15200445;cg17845617;cg25247177	60;61;6;43;55	64;75;8;75;89	0.170306	0.0457982	BEC
chr14	75083434	75084315	5	cg13783071;cg14179164;cg18497238;cg24875634;cg27323424	2;42;3;3;57	18;82;9;4;79	0.170495	0.00372186	BEC
chr10	11856182	11856506	3	cg03761958;cg15413777;cg18107573	7;3;2	35;25;4	0.171514	0.00374905	BEC
chr16	2078824	2079495	5	cg04203210;cg13104874;cg13162894;cg13368964;cg19294043	66;71;17;63;66	69;84;56;83;77	0.171893	0.0142193	BEC
chr8	142302158	142302390	3	cg10307904;cg17640147;cg26889564	84;76;57	91;93;85	0.172598	0.00515363	BEC
chr5	154070373	154071666	5	cg01360281;cg11262850;cg11923914;cg12924302;cg17263206	72;20;86;77;24	92;50;88;85;51	0.174291	0.00558591	BEC
chr12	6649039	6649994	6	cg02149069;cg02410245;cg02607544;cg02954562;cg05846752;cg12209075	22;77;7;5;86;6	57;84;31;30;83;24	0.176316	0.000136581	BEC
chr6	35115955	35117178	5	cg03392371;cg09473282;cg14974752;cg16480345;cg17100768	13;34;6;48;92	62;33;29;74;85	0.179103	0.0112799	BEC
chr21	42212414	42213117	5	cg01078582;cg01108921;cg09981987;cg14603539;cg21701521	22;60;4;22;63	41;82;7;52;79	0.179929	0.00132777	BEC
chr15	38421770	38422378	3	cg01693138;cg13058457;cg20446947	57;5;4	74;26;20	0.180333	0.00146743	BEC
chr3	195648314	195648562	3	cg00892742;cg14524126;cg15133098	18;6;29	41;18;48	0.180819	0.00264755	BEC
chr17	1992166	1993091	7	cg02421008;cg02858512;cg08002367;cg13785152;cg14830270;cg18299860;cg27337217	86;37;89;30;77;49;47	85;62;92;57;86;79;82	0.182668	0.00742221	BEC
chr10	134221503	134222218	4	cg00045902;cg00818106;cg06547490;cg13506288	56;12;44;28	81;30;53;49	0.184639	0.0044175	BEC
chr22	50628699	50629861	8	cg04254752;cg05355311;cg12097313;cg16294310;cg17639623;cg19214594;cg25732668;cg26551865	11;24;30;42;33;35;26;44	18;39;52;61;48;54;49;72	0.185498	0.000223444	BEC
chr13	33760215	33761291	6	cg00946491;cg06802538;cg08476843;cg10402521;cg14418679;cg25002179	47;2;19;36;66;10	75;3;35;70;85;23	0.185738	0.00224525	BEC
chr12	7276360	7276714	3	cg00294025;cg10993460;cg16959747	54;25;6	89;37;14	0.186566	0.0269164	BEC
chr20	42101035	42101576	3	cg02064692;cg17097637;cg17752901	55;66;75	82;80;90	0.186909	0.00693966	BEC
chr6	158439795	158441038	6	cg00221805;cg03171472;cg06327227;cg10488100;cg12567635;cg27204685	26;7;24;57;17;39	80;34;41;66;27;35	0.187638	0.0223771	BEC
chr1	229265503	229265861	3	cg05665550;cg21023808;cg22945666	14;6;47	28;21;74	0.188991	0.00191166	BEC
chr16	85397637	85398190	3	cg01001246;cg06994035;cg26895931	63;81;10	83;93;36	0.189347	0.00227454	BEC
chr8	104241650	104242379	4	cg02639170;cg09799091;cg17593182;cg17800669	3;4;3;7	31;14;3;45	0.19047	0.0160989	BEC
chr2	85073409	85073913	4	cg00817355;cg05046158;cg13587572;cg25325322	4;46;7;37	17;39;48;66	0.19093	0.00137397	BEC
chr20	35922996	35924185	6	cg01734180;cg06031622;cg08907955;cg14338051;cg18243764;cg24656924	62;3;50;60;67;69	51;40;69;85;91;91	0.191119	4.28574e-05	BEC
chr19	7910696	7910871	3	cg02836017;cg22780731;cg27288233	65;29;31	61;56;66	0.191649	0.0326555	BEC
chr12	130765060	130766091	6	cg01612037;cg11710851;cg13102045;cg14549841;cg14604444;cg16937902	25;35;2;8;62;34	83;16;3;42;57;82	0.192014	0.000682638	BEC
chr12	65927079	65928041	3	cg04828422;cg17656763;cg20892919	83;28;2	86;74;11	0.192349	0.0158925	BEC
chr17	80832836	80834228	7	cg02217022;cg03778909;cg06218079;cg07409471;cg10377414;cg13304638;cg17852482	22;80;16;17;82;19;83	67;89;18;72;99;22;87	0.192749	0.0372381	BEC
chr2	89160732	89162091	7	cg01292929;cg05213935;cg08764148;cg14551651;cg22232978;cg23204510;cg26408071	56;25;80;45;79;87;76	82;76;85;69;88;93;90	0.193341	0.00464661	BEC
chr2	169658426	169659182	10	cg00174992;cg01046382;cg07116337;cg09479286;cg14028115;cg16780603;cg16960758;cg18556822;cg24861006;cg25694915	40;25;87;40;7;30;8;82;86;10	68;65;87;59;26;60;27;90;90;38	0.193909	8.4042e-05	BEC
chr16	86421097	86421796	4	cg00298919;cg03462158;cg18974450;cg22186497	89;2;26;2	89;17;81;10	0.194077	0.0140777	BEC
chr14	23015364	23016326	6	cg01151720;cg02676199;cg05285051;cg09232358;cg15765678;cg24259147	26;7;37;2;5;3	46;16;80;24;20;14	0.195498	4.16302e-06	BEC
chr16	85947219	85947866	6	cg02549595;cg04015794;cg22172379;cg22873414;cg22919868;cg23396432	78;30;34;76;34;58	83;70;71;84;43;77	0.198627	0.00654651	BEC
chr12	13099884	13100222	4	cg00272622;cg03256424;cg10871445;cg19228160	64;90;52;33	86;88;78;66	0.198909	0.0287531	BEC
chr2	240239755	240240189	5	cg00397274;cg00879786;cg06621900;cg09549949;cg18959169	41;66;76;71;86	80;95;85;85;95	0.199094	0.00288483	BEC
chr13	107568872	107570032	7	cg04314986;cg05124117;cg06614754;cg06859755;cg10589235;cg14982133;cg16497033	42;80;17;88;4;7;29	74;86;75;93;10;6;63	0.19983	0.0121626	BEC
chr12	124926062	124926594	3	cg00528779;cg14466753;cg19046661	66;67;58	92;70;87	0.200063	0.0294263	BEC
chr10	24543763	24544293	4	cg04643554;cg07636973;cg21143127;cg22168287	40;88;40;79	62;91;84;90	0.200284	0.0103804	BEC
chr17	9804355	9805074	4	cg11680200;cg13167465;cg17746570;cg26853458	19;29;7;11	39;69;9;30	0.201324	0.00504736	BEC
chr3	188850137	188850350	3	cg11319592;cg17897547;cg26895768	51;56;4	69;90;13	0.203045	0.00263724	BEC
chr4	38689910	38690557	5	cg00035889;cg21953508;cg22051776;cg24464101;cg26209812	91;36;11;33;82	91;63;46;65;88	0.203114	0.0424676	BEC
chr11	71759798	71760446	3	cg14078335;cg19513684;cg27062293	44;87;84	91;91;94	0.203299	0.00387775	BEC
chr5	2184062	2184580	3	cg07367768;cg07744116;cg08706931	16;4;4	62;15;8	0.204368	0.00335942	BEC
chr6	32026147	32027666	17	cg03178887;cg04344233;cg06365270;cg12832856;cg13036593;cg14431072;cg14642392;cg14713231;cg16225663;cg16678426;cg17806717;cg18365536;cg19071976;cg20129073;cg21951797;cg25596754;cg26249135	74;42;39;71;76;65;18;66;24;8;78;73;20;63;38;35;40	81;60;82;75;90;77;59;76;75;18;85;70;64;74;83;80;29	0.205028	9.69153e-06	BEC
chr4	185329364	185329758	4	cg05075308;cg07901569;cg08176605;cg12271523	59;39;63;83	93;60;83;89	0.205122	0.00289034	BEC
chr1	57001492	57001816	3	cg05434033;cg11512515;cg11959316	22;62;83	56;86;87	0.205137	0.0170409	BEC
chr1	2002516	2006465	32	cg00095688;cg00359465;cg03001333;cg03959306;cg04023573;cg04314111;cg04520340;cg06164957;cg06791083;cg08038080;cg08108679;cg08439149;cg11227141;cg11758127;cg13077150;cg13387826;cg13591369;cg14163740;cg14418633;cg15115072;cg16269144;cg16653138;cg17318853;cg17815669;cg18352080;cg18451382;cg19923417;cg22332339;cg24715732;cg24842354;cg25444428;cg27587033	38;72;77;64;45;80;15;50;85;63;38;71;39;46;63;58;71;57;61;62;84;11;41;85;65;28;94;88;29;27;47;74	59;67;85;87;53;89;31;90;88;75;72;85;66;78;85;91;75;54;89;78;91;86;65;91;84;87;96;91;74;72;70;83	0.205454	2.20742e-10	BEC
chr16	88769443	88770558	11	cg00211208;cg00558804;cg02224002;cg07549381;cg07644807;cg09735908;cg13425226;cg19387616;cg20497936;cg20868032;cg26922780	3;31;45;7;7;39;16;8;11;8;63	11;64;84;16;17;75;40;20;18;21;97	0.205726	1.91683e-07	BEC
chr7	157808584	157809846	10	cg00239915;cg00280858;cg03452105;cg05144259;cg11805946;cg15948324;cg22676516;cg23455837;cg24072927;cg26320504	8;3;28;20;13;8;35;5;4;7	32;16;39;26;21;48;55;41;27;31	0.206257	2.30767e-06	BEC
chr13	110965203	110966196	5	cg04067992;cg15374000;cg19105442;cg20373771;cg21076890	87;61;78;42;71	91;90;91;84;87	0.206723	0.00115023	BEC
chr1	240031322	240031644	3	cg09760634;cg16667351;cg27212848	37;11;74	66;27;91	0.206793	0.0021882	BEC
chr11	12180973	12181467	3	cg04104358;cg04468741;cg17820586	93;75;29	94;86;79	0.206867	0.0472515	BEC
chr17	46679135	46679813	5	cg02566861;cg07796575;cg09983216;cg11207533;cg14509967	15;6;20;35;28	31;5;51;69;51	0.208087	0.00656529	BEC
chr14	93351973	93353202	4	cg00021766;cg11416297;cg13377591;cg25766795	35;11;58;40	73;8;89;57	0.208326	0.00341785	BEC
chr7	101961796	101962225	4	cg08952306;cg10380461;cg17190891;cg24707573	22;34;6;7	36;62;25;30	0.208425	0.00545991	BEC
chr7	84671308	84672041	6	cg00224028;cg02607810;cg10318039;cg17521798;cg18041719;cg26801812	76;34;76;90;37;87	89;80;88;93;82;95	0.209049	0.00650261	BEC
chr8	142309197	142310734	10	cg01961825;cg04849298;cg08959999;cg10090414;cg10963426;cg11199822;cg21312554;cg25043496;cg26197679;cg26714129	62;94;84;20;85;71;57;49;82;49	90;93;87;78;89;90;82;83;91;80	0.209106	0.00101739	BEC
chr10	103698992	103700840	5	cg05408863;cg10404262;cg19545040;cg24230185;cg26998535	83;45;79;86;2	84;90;89;91;46	0.209117	0.0112818	BEC
chr16	85969392	85970529	4	cg01372811;cg02741836;cg03848483;cg25207771	77;28;54;16	84;70;42;63	0.209207	0.0034662	BEC
chr15	70767159	70768061	7	cg07901460;cg09214777;cg13427748;cg14434062;cg16285956;cg16973527;cg26962618	84;73;4;6;2;2;5	62;53;39;45;45;14;63	0.209752	5.56122e-06	BEC
chr1	206261256	206261329	3	cg04266340;cg13030798;cg17602292	76;28;45	87;43;81	0.210418	0.0162736	BEC
chr14	104570926	104571173	4	cg08267628;cg21092030;cg23544148;cg23692219	22;45;34;44	48;61;60;59	0.210968	0.00585867	BEC
chr11	57044759	57045318	3	cg11659896;cg15679007;cg17102407	16;65;3	56;89;2	0.211388	0.0113739	BEC
chr16	85204599	85205030	5	cg03014634;cg09386420;cg10454327;cg11093583;cg13202678	42;41;32;71;64	63;71;66;77;82	0.217441	0.00132395	BEC
chr1	226315479	226315857	3	cg14162417;cg17813331;cg18116155	42;17;46	59;49;62	0.217819	0.0257551	BEC
chr8	21914006	21914600	4	cg02046552;cg06672250;cg08149865;cg25197654	36;80;54;27	79;87;78;40	0.218188	0.00585613	BEC
chr5	171577222	171578091	3	cg10165610;cg13192487;cg23008175	50;62;69	91;82;73	0.218779	0.0195075	BEC
chr10	126712941	126714013	5	cg02872914;cg07048415;cg11285912;cg13595161;cg17014214	62;43;57;24;91	84;63;79;71;89	0.21959	0.00494587	BEC
chr15	39726997	39727923	4	cg06386578;cg06505469;cg08424133;cg19554281	4;17;79;49	18;41;90;88	0.220266	7.36922e-05	BEC
chr7	106413465	106415450	5	cg01454481;cg03151980;cg20337105;cg21484628;cg25979376	89;88;26;33;78	85;95;71;88;85	0.220966	0.005859	BEC
chr5	4511554	4512554	8	cg00295462;cg03917796;cg07263610;cg11786193;cg11835209;cg14858364;cg18482690;cg26485159	36;46;11;9;37;16;33;47	79;80;13;6;56;23;77;77	0.223126	0.00734999	BEC
chr1	168890140	168890339	3	cg06350853;cg07036364;cg10036405	3;11;5	31;34;20	0.223583	0.00134	BEC
chr4	57985198	57985617	4	cg01872544;cg13074458;cg19921957;cg25840252	8;20;5;22	33;52;17;41	0.223778	0.00127509	BEC
chr1	174933478	174933932	4	cg02131510;cg07272288;cg15794184;cg17516247	70;38;92;69	92;84;90;92	0.224678	0.0134184	BEC
chr10	123494873	123496922	7	cg06663376;cg09786202;cg09959420;cg11681913;cg15368055;cg20744387;cg24754313	27;90;31;54;87;11;29	63;86;70;83;92;23;71	0.225869	7.46088e-05	BEC
chr16	87856074	87856819	4	cg00025439;cg01412419;cg10520099;cg12135730	66;70;51;85	94;96;80;92	0.225918	8.89068e-05	BEC
chr9	35537849	35539509	8	cg01716288;cg08794720;cg12629001;cg13160365;cg13695933;cg14970957;cg17806703;cg18800754	11;7;76;11;77;41;5;6	48;32;84;56;91;73;14;17	0.227318	1.12412e-05	BEC
chr8	59763565	59763860	3	cg00073784;cg03208041;cg09798252	95;3;3	94;33;42	0.227527	0.0242802	BEC
chr17	39642475	39643395	4	cg01020758;cg01301649;cg05839533;cg06972213	18;84;62;62	69;79;87;82	0.227779	0.00186131	BEC
chr22	30634964	30635040	4	cg10183086;cg15307187;cg25838020;cg27505837	62;39;71;40	81;74;79;68	0.228449	0.00277378	BEC
chr15	34013483	34015232	6	cg03086954;cg08729909;cg11241896;cg13337716;cg16453259;cg19490468	25;10;64;87;2;91	83;47;89;87;16;95	0.229654	0.00161339	BEC
chr16	23359861	23360038	3	cg03344654;cg09532712;cg23364314	65;56;58	91;71;86	0.231816	0.00864255	BEC
chr7	1140071	1141533	7	cg03317820;cg07242429;cg08081346;cg14603642;cg19033943;cg21255128;cg24797360	90;42;44;53;49;43;55	89;77;76;81;90;61;64	0.232929	0.001565	BEC
chr12	113530456	113531465	6	cg00644554;cg01620165;cg02103771;cg05696261;cg14541209;cg21593001	34;9;15;82;3;4	66;20;81;85;3;30	0.233002	0.00174426	BEC
chrX	45338639	45339387	3	cg02047581;cg08036799;cg17090475	8;3;7	15;17;55	0.233491	0.00275224	BEC
chr14	105146996	105147781	8	cg01854676;cg05069950;cg05907948;cg10721259;cg12004285;cg18228531;cg23592421;cg26333564	49;5;17;7;6;10;2;21	82;29;70;44;21;10;12;33	0.233833	0.00104663	BEC
chr10	601582	602413	5	cg02061711;cg06279296;cg10777666;cg13185377;cg17318058	57;32;68;35;74	80;78;78;64;83	0.234474	0.00541062	BEC
chr10	5589740	5591063	3	cg04502673;cg06405246;cg09565883	3;14;12	30;28;42	0.234587	0.000529897	BEC
chr11	69089119	69089471	3	cg14229348;cg14868406;cg24121967	3;16;73	19;57;86	0.235044	0.00201427	BEC
chr14	92333765	92334328	6	cg00365182;cg07122905;cg08796342;cg09953761;cg19453686;cg19903805	86;38;60;71;74;35	88;83;81;78;86;88	0.235217	0.00340751	BEC
chr15	101932321	101933055	4	cg02956019;cg10746396;cg16077630;cg27370471	47;31;63;79	79;68;80;87	0.236747	0.0076998	BEC
chr8	18836133	18836661	3	cg00927281;cg06399735;cg08219854	58;10;75	75;58;81	0.236837	0.0317122	BEC
chr11	65374379	65375203	8	cg01180479;cg04798016;cg07465275;cg10056463;cg11392776;cg19044229;cg19811337;cg21193729	26;24;35;71;36;44;15;25	61;53;46;77;44;75;54;58	0.237781	0.00273038	BEC
chr18	13276926	13277214	3	cg05583332;cg06613452;cg24413550	11;15;37	35;39;60	0.237883	0.00272651	BEC
chr5	3196610	3197747	3	cg05439421;cg05613942;cg24975649	36;3;40	69;3;79	0.237924	0.0246307	BEC
chr1	235587038	235587131	3	cg00773060;cg08691806;cg26187802	36;68;73	73;83;92	0.239651	0.00197534	BEC
chr4	186682695	186683447	3	cg01945119;cg14254129;cg15117901	4;49;6	5;90;37	0.240657	0.0310414	BEC
chr5	90485840	90486598	3	cg04723691;cg11433556;cg16349093	8;94;10	24;92;68	0.241386	0.0142673	BEC
chr14	62052478	62053557	4	cg00012668;cg12669570;cg17660222;cg18174917	21;4;83;18	65;8;88;62	0.242774	0.00395687	BEC
chr17	80246233	80247266	3	cg01695994;cg09388661;cg19796584	3;35;35	52;32;62	0.244208	0.0448928	BEC
chr17	79425877	79426432	5	cg05041061;cg06671298;cg13309415;cg21841085;cg22515589	51;61;69;28;15	85;78;84;60;40	0.245691	4.03969e-05	BEC
chr21	43088348	43089032	3	cg10117737;cg10158818;cg17655742	36;60;57	72;81;75	0.250731	0.00165331	BEC
chr16	85695032	85695271	3	cg01363284;cg06142122;cg27468077	27;49;71	63;75;85	0.251541	0.0027904	BEC
chr2	37810759	37811230	3	cg04149317;cg08497568;cg25151777	48;86;22	76;91;65	0.251861	0.0172665	BEC
chr6	140203171	140203833	3	cg02291577;cg11052339;cg18736889	43;62;20	75;82;45	0.252402	0.00358439	BEC
chr11	12107282	12108679	6	cg00749291;cg02861197;cg08446549;cg10284310;cg16436068;cg19623226	2;4;54;26;14;2	45;9;84;83;22;9	0.253334	2.36901e-05	BEC
chr16	1036944	1037381	3	cg01159194;cg01387771;cg05501426	50;34;3	89;70;4	0.253439	0.0264046	BEC
chr6	163774542	163776059	4	cg01950767;cg08934450;cg17898661;cg22932705	10;2;45;71	66;5;87;72	0.254009	0.0217403	BEC
chr5	2131617	2132878	7	cg01033654;cg01741273;cg12700863;cg18451817;cg18699526;cg25573480;cg26788834	55;26;28;32;59;51;60	74;61;53;69;84;67;83	0.254358	8.50701e-06	BEC
chr10	28970534	28971331	3	cg05046589;cg07232003;cg17482424	21;89;74	71;95;95	0.25458	0.00120169	BEC
chr2	238005812	238006723	3	cg10809094;cg11321582;cg27645858	7;11;64	48;22;89	0.256159	0.00151836	BEC
chr9	133721276	133721945	3	cg13670057;cg15825897;cg24545533	2;31;4	3;64;48	0.256705	0.0153838	BEC
chr7	22629048	22629474	3	cg08454858;cg18045685;cg20901971	2;2;23	51;4;49	0.257029	0.00230036	BEC
chr6	17491907	17492721	3	cg05992598;cg06573088;cg17110599	7;6;26	25;8;82	0.257923	0.00408595	BEC
chr6	16352321	16353242	3	cg09018718;cg22401907;cg23204680	15;94;5	76;95;21	0.259166	0.0210079	BEC
chr2	109891681	109892206	4	cg13221285;cg17027260;cg19514230;cg25887811	7;3;23;17	43;7;58;45	0.259512	0.00293412	BEC
chr13	114770074	114771098	6	cg00427150;cg02745494;cg04766043;cg06339175;cg15187223;cg22198179	16;72;57;92;93;9	78;81;86;93;93;64	0.259535	0.02397	BEC
chr16	86608910	86609422	3	cg04760348;cg05113840;cg08391745	47;10;26	85;14;62	0.260381	0.00842669	BEC
chr14	77384232	77386501	5	cg08815904;cg10551832;cg14491800;cg20981219;cg27333039	7;8;4;4;66	20;11;50;66;73	0.26114	0.00108004	BEC
chr11	122051193	122051844	3	cg06000878;cg14724899;cg18362003	3;89;2	5;94;73	0.26139	0.00635053	BEC
chr10	11342709	11342742	3	cg06515461;cg08333257;cg15370982	25;90;48	56;93;92	0.261761	0.0108869	BEC
chr5	2128976	2130157	6	cg01537722;cg05700724;cg07191123;cg07296995;cg07623058;cg18300492	7;15;54;12;73;90	29;58;83;56;86;96	0.262613	2.16972e-05	BEC
chr4	100439955	100440300	4	cg00457009;cg16389358;cg18986110;cg22479402	34;52;35;67	66;71;70;87	0.26269	0.00372984	BEC
chr15	31598888	31599090	4	cg06000144;cg17695467;cg19346632;cg21702011	19;25;23;26	45;62;58;33	0.263311	0.00100747	BEC
chr5	172751792	172752277	3	cg04550303;cg08991108;cg27203645	41;47;3	75;88;7	0.264389	0.000638299	BEC
chr4	160027432	160027487	3	cg08270236;cg09654536;cg21058391	4;7;46	24;37;76	0.264485	0.00316663	BEC
chr5	40681444	40682948	7	cg01091117;cg04092800;cg07725759;cg08485587;cg16104076;cg19669107;cg27071460	24;18;15;34;6;6;3	67;21;77;89;31;4;5	0.265333	0.0271839	BEC
chr1	8254431	8255118	3	cg05492840;cg13836573;cg17013903	42;62;67	72;93;86	0.265386	0.000670344	BEC
chr11	58667960	58668977	7	cg06257922;cg07231005;cg09527118;cg11229864;cg16658008;cg18762465;cg22728830	53;9;33;46;8;5;49	88;36;68;79;20;14;85	0.266656	8.29641e-06	BEC
chr1	8343004	8343575	3	cg00059459;cg13057875;cg13089904	35;87;39	71;89;81	0.266963	0.0143477	BEC
chr4	71502606	71503375	3	cg00808240;cg06024252;cg09508281	64;23;58	84;67;75	0.267444	0.00507901	BEC
chr2	11646007	11647046	4	cg03725544;cg06602596;cg07746463;cg15253752	20;73;34;30	48;89;60;66	0.267509	0.00019489	BEC
chr15	99436798	99437860	5	cg08029449;cg10190035;cg12408359;cg16857546;cg23691216	46;90;21;36;80	82;87;72;80;87	0.269154	0.00119923	BEC
chr5	180243548	180245020	4	cg07195949;cg08005697;cg08417346;cg12950829	56;65;17;75	71;88;78;83	0.269172	0.00132106	BEC
chr6	170467425	170467728	3	cg15227231;cg23135706;cg23873996	23;13;17	71;18;44	0.269757	0.0113452	BEC
chr16	81726134	81727056	4	cg01439753;cg01652078;cg10191399;cg27396760	19;88;43;91	75;93;89;93	0.271303	0.00560671	BEC
chr22	33559622	33560025	4	cg09575601;cg09743193;cg15645100;cg19665640	16;12;32;32	55;44;50;53	0.271565	0.00178215	BEC
chr15	67457584	67458791	11	cg01710852;cg06432320;cg07110488;cg13042808;cg13331691;cg15387258;cg17092065;cg19880823;cg22589511;cg26876701;cg26913446	21;18;21;36;18;63;23;23;43;58;38	43;45;48;56;49;74;57;63;79;85;62	0.271972	0.000332737	BEC
chr7	1117418	1117916	6	cg03791074;cg05171693;cg08137085;cg09672200;cg12633817;cg20934096	21;68;26;74;13;37	66;88;64;85;35;65	0.272499	3.28453e-05	BEC
chr11	59928289	59929511	5	cg03816680;cg14915033;cg19916365;cg24630141;cg25025574	5;28;81;54;17	43;62;82;88;47	0.27387	0.00533209	BEC
chr17	1076874	1077099	3	cg03062587;cg11314598;cg21950605	27;55;24	48;89;52	0.273994	0.000916722	BEC
chr4	8081109	8082084	6	cg02737399;cg07136035;cg08557246;cg16630380;cg21854560;cg22301854	39;84;24;44;64;21	75;93;60;76;84;55	0.274952	3.31944e-05	BEC
chr2	9427798	9428726	4	cg04662153;cg11444072;cg11487379;cg23902076	49;36;2;69	77;94;4;92	0.27526	0.00025422	BEC
chr10	123899950	123900927	4	cg01973719;cg04389853;cg16233192;cg24181174	44;3;3;3	84;6;67;6	0.275851	0.000226404	BEC
chr2	106019543	106021029	4	cg01007821;cg20341077;cg25332717;cg25419899	67;61;3;12	86;85;17;67	0.27804	7.70534e-05	BEC
chr9	117150236	117150495	4	cg07922719;cg08827579;cg14080475;cg14909856	10;39;33;21	23;76;70;46	0.278695	0.00120791	BEC
chr10	131404589	131404769	3	cg09125600;cg18038372;cg18148349	6;37;9	18;79;39	0.279104	0.00132686	BEC
chr3	112348304	112348746	3	cg02468355;cg03243701;cg14292168	22;60;92	88;74;96	0.279326	0.00384385	BEC
chr22	18215915	18217013	3	cg02412100;cg05209070;cg08559357	39;49;27	90;88;21	0.279851	0.00365663	BEC
chr6	143485938	143486011	3	cg02948295;cg08373624;cg17472152	33;34;61	63;62;87	0.279895	0.0029446	BEC
chr9	126065063	126065239	3	cg01124294;cg07027776;cg08454275	26;16;76	57;55;90	0.279929	0.00190333	BEC
chr20	10350502	10350821	3	cg03272370;cg04044889;cg10473352	2;9;6	19;26;55	0.280101	0.000188692	BEC
chr5	979935	981830	8	cg00573857;cg01973920;cg04058281;cg10957495;cg12945280;cg22203890;cg22478544;cg26443646	33;9;11;76;81;15;4;35	69;47;31;86;89;50;34;83	0.28057	3.27309e-06	BEC
chr6	16722454	16724384	4	cg00902429;cg04737843;cg05266796;cg09622146	68;2;82;51	93;44;97;81	0.280644	7.73541e-05	BEC
chr2	28583388	28584004	3	cg00416538;cg07670251;cg25514677	23;10;76	76;39;80	0.281024	0.0128232	BEC
chr3	171282816	171283606	3	cg06242745;cg09467433;cg09641924	59;89;7	81;97;62	0.283737	0.000858566	BEC
chr6	75811719	75812392	5	cg00579302;cg02213497;cg02500533;cg05646232;cg21071494	5;22;2;2;8	7;66;41;30;38	0.284354	0.00185506	BEC
chr14	75447512	75448311	5	cg00679184;cg03520290;cg04216858;cg10397819;cg14171369	5;24;27;19;4	24;60;56;51;29	0.284616	9.74537e-06	BEC
chr2	99342685	99344342	6	cg06920486;cg14170257;cg14902389;cg17289174;cg24463079;cg25015733	52;79;2;56;2;11	74;87;25;87;11;88	0.286328	2.77085e-05	BEC
chr6	129822623	129823454	3	cg08098264;cg13554209;cg14315006	10;4;92	65;35;91	0.287056	0.0116125	BEC
chr2	240884646	240884925	4	cg00327355;cg06825448;cg07096772;cg25461762	59;70;20;29	80;96;59;57	0.288893	3.12532e-05	BEC
chr6	16345391	16346054	3	cg06351796;cg24076515;cg25499746	6;71;15	56;93;30	0.289003	0.000690024	BEC
chr5	41795142	41795294	3	cg06412949;cg11628202;cg23886036	37;47;18	59;76;54	0.290036	0.00289595	BEC
chr8	1707330	1707553	4	cg10046227;cg12127758;cg17694851;cg22856010	53;45;91;13	83;86;94;55	0.290359	0.0032658	BEC
chr7	116192956	116193811	3	cg09922561;cg21332070;cg24060730	38;38;60	67;66;90	0.290695	0.00184865	BEC
chr5	142444443	142445010	3	cg00997251;cg05908015;cg19969103	57;85;27	82;90;86	0.291059	0.00366492	BEC
chr6	112191479	112192706	4	cg00927305;cg02789394;cg07725064;cg16732077	52;54;7;12	83;85;37;35	0.291136	4.98992e-05	BEC
chr1	110420044	110420800	3	cg03535221;cg08846079;cg13952692	86;35;19	91;83;53	0.291384	0.00213385	BEC
chr10	62174599	62175198	3	cg05072426;cg05308498;cg05852740	27;41;2	57;82;18	0.292356	0.00148098	BEC
chr15	92399897	92401373	4	cg22014955;cg22976526;cg24109093;cg27614723	7;50;23;24	35;71;66;50	0.293705	0.000161876	BEC
chr2	201995729	201997685	7	cg05634584;cg13368983;cg18917099;cg21016225;cg21277900;cg21356058;cg21498120	47;2;3;48;21;10;12	82;3;25;75;54;54;56	0.294041	1.60748e-05	BEC
chr17	30954523	30954881	3	cg10158280;cg13882484;cg17778892	32;39;85	72;85;87	0.294507	0.0385586	BEC
chr2	171360599	171361326	3	cg02778086;cg03723270;cg06381423	8;15;2	56;42;16	0.295498	9.36085e-05	BEC
chr11	70513213	70514008	3	cg00094824;cg09245899;cg16707987	24;12;25	54;35;62	0.296402	0.00120201	BEC
chr9	133736192	133736626	3	cg02915920;cg13440206;cg21298032	25;38;38	47;60;83	0.296529	0.00203951	BEC
chr17	76334966	76335184	3	cg06572480;cg08045926;cg18826274	46;49;54	81;76;81	0.297471	0.00124383	BEC
chr10	33537894	33539640	4	cg02977812;cg09030553;cg15391489;cg21379625	5;1;6;4	78;3;48;7	0.298574	0.00140466	BEC
chr5	32098550	32100888	9	cg02511321;cg07267367;cg09581706;cg12193877;cg12321810;cg14180787;cg17180779;cg20020355;cg23666951	3;14;30;72;30;11;34;11;12	7;67;72;92;50;61;55;18;64	0.299963	2.51793e-07	BEC
chr8	125274098	125274521	3	cg11623216;cg18209791;cg24087723	1;6;85	25;68;89	0.300023	0.00475746	BEC
chr8	101397867	101398873	3	cg02028727;cg04873846;cg06690318	78;36;38	82;78;83	0.301383	0.0129407	BEC
chr1	153724353	153725318	5	cg00145880;cg10365947;cg20892496;cg23528164;cg27378484	3;87;18;22;4	32;90;68;75;21	0.30509	0.000120283	BEC
chr10	79110632	79111034	3	cg04308589;cg12383650;cg19972648	10;6;7	60;10;47	0.312668	0.00606541	BEC
chr5	92937739	92940568	10	cg00746386;cg01071459;cg02570638;cg06820621;cg08767182;cg14477868;cg22736807;cg26219540;cg26627769;cg27090062	83;25;13;6;12;34;28;60;27;12	86;47;68;67;20;83;67;91;70;14	0.313141	2.21868e-06	BEC
chr3	71293694	71294380	5	cg03072598;cg05384123;cg06241812;cg07278181;cg24971189	5;5;75;57;11	53;14;91;83;71	0.315059	6.27168e-05	BEC
chr12	12491411	12492131	5	cg12211132;cg12254405;cg16540920;cg19192505;cg19891612	47;4;46;83;4	81;69;84;89;19	0.315472	0.000158514	BEC
chr15	81294865	81295984	3	cg09160359;cg09841704;cg25384043	7;30;14	15;68;63	0.315894	0.00116024	BEC
chr17	1520378	1521483	5	cg00691874;cg18964590;cg19272348;cg24599651;cg26188349	5;18;17;10;91	48;67;57;39;88	0.317299	7.78732e-05	BEC
chr17	39653832	39654883	5	cg03913806;cg04436624;cg10692012;cg16257457;cg21206156	54;88;23;12;36	91;85;85;43;68	0.317817	0.000192462	BEC
chr1	202508687	202509286	4	cg05698171;cg09674340;cg11895394;cg21207595	19;57;44;43	73;58;83;77	0.318848	0.00735228	BEC
chr18	19752292	19753432	7	cg01226781;cg09507790;cg14439622;cg16204205;cg19177125;cg20921890;cg24753061	14;25;38;59;31;47;31	37;65;53;90;82;82;61	0.320573	9.00776e-07	BEC
chr6	131961972	131962495	3	cg03872952;cg19419776;cg22488071	18;44;75	69;75;89	0.320642	0.000853624	BEC
chr10	87676015	87676527	3	cg06309503;cg06979680;cg13463988	4;11;3	31;72;11	0.321587	0.000336261	BEC
chr10	87317314	87318404	5	cg04866127;cg10617577;cg18751780;cg22036318;cg22061808	29;51;45;45;54	72;85;77;66;85	0.321922	0.000103687	BEC
chr6	3160502	3161174	5	cg00482101;cg02303701;cg16373294;cg20410114;cg21136544	94;13;9;40;25	91;37;54;80;79	0.322817	6.05511e-05	BEC
chr19	18525442	18527269	4	cg01135380;cg05733575;cg08674238;cg21757127	12;24;12;4	59;76;25;21	0.323979	9.04787e-05	BEC
chr1	9953177	9954275	7	cg06347522;cg06820852;cg12547033;cg12820913;cg17575567;cg22423930;cg27118196	63;77;32;54;7;37;94	88;91;86;83;71;81;92	0.324082	1.37838e-05	BEC
chrX	13128151	13129095	3	cg10831911;cg13390384;cg14804093	81;4;10	88;44;60	0.326034	0.00161843	BEC
chr14	51940694	51940935	3	cg01235448;cg15369751;cg25112068	54;65;32	89;81;79	0.327855	0.000956185	BEC
chr12	71113067	71113529	4	cg13178766;cg19656689;cg21481937;cg25031476	4;5;13;13	8;21;82;58	0.333175	0.000137271	BEC
chr2	23839710	23840763	8	cg01387450;cg02338778;cg06676049;cg14067761;cg14377922;cg17129809;cg17419888;cg26109017	18;21;35;13;13;13;19;14	17;92;47;77;49;32;58;41	0.334182	4.92111e-05	BEC
chr12	125258948	125259401	4	cg12284769;cg13984040;cg15174393;cg17466653	40;42;43;34	74;73;78;70	0.335152	0.00114807	BEC
chr10	95196384	95197861	4	cg00086869;cg12626943;cg18082515;cg25551043	13;31;4;3	78;51;29;26	0.336029	7.61457e-05	BEC
chr10	14013764	14014651	4	cg01267150;cg05163663;cg05205793;cg20179726	5;24;86;36	31;89;83;83	0.336675	0.0003703	BEC
chr15	57797614	57798488	3	cg07378725;cg11985012;cg25782651	34;39;13	78;89;20	0.340814	0.00166807	BEC
chr5	153666930	153667757	3	cg09607085;cg11208869;cg12590163	28;7;3	88;50;4	0.34279	0.00855807	BEC
chr1	234907722	234908514	5	cg03130910;cg04786142;cg04817712;cg17609054;cg23811057	12;20;11;86;12	56;71;49;90;47	0.343133	0.000268334	BEC
chr17	42871894	42872593	3	cg14652219;cg15406952;cg17000908	33;4;4	53;67;25	0.343821	0.000809845	BEC
chr14	100497329	100497998	3	cg08562863;cg15938442;cg20488673	2;91;6	60;92;52	0.351214	0.0173989	BEC
chr8	77491599	77492199	3	cg00324754;cg06873324;cg22447256	17;67;33	55;88;80	0.351595	0.00133849	BEC
chr3	58563097	58563907	11	cg01446393;cg02615468;cg02892715;cg04992588;cg06638451;cg06951725;cg10497231;cg23827531;cg24659328;cg24672685;cg25791330	26;28;4;44;4;12;4;16;54;83;20	88;84;37;69;43;36;36;46;87;87;70	0.352852	8.86472e-11	BEC
chr9	134585033	134586393	8	cg05283385;cg10823980;cg14560703;cg15815515;cg18297027;cg26349793;cg26717964;cg27124130	5;10;37;16;8;16;93;89	47;59;69;76;60;61;92;91	0.352968	2.64267e-05	BEC
chr12	49883572	49883809	4	cg00190875;cg02964356;cg15050722;cg23925455	63;46;47;52	92;85;90;83	0.354688	1.87155e-05	BEC
chr14	105439557	105440509	3	cg08508153;cg09976208;cg23385208	18;19;5	73;39;37	0.355007	0.000677511	BEC
chr3	47952098	47952841	4	cg00857862;cg21598117;cg22700215;cg26140483	4;89;47;39	65;94;75;88	0.355308	0.000755019	BEC
chr2	225747276	225748136	3	cg00947576;cg11973840;cg19009372	33;3;35	85;39;54	0.355724	0.00307472	BEC
chr4	155254016	155254602	5	cg00339488;cg01685883;cg08842200;cg14780132;cg25085369	8;9;4;9;7	53;37;39;26;60	0.357373	8.17477e-05	BEC
chr5	77352428	77352983	5	cg03335929;cg06121395;cg07615109;cg11507852;cg27228993	31;3;4;4;12	75;33;43;35;46	0.357635	9.86873e-05	BEC
chr6	92192092	92193342	3	cg02021812;cg19139795;cg26061048	59;17;63	78;80;89	0.358461	0.00377158	BEC
chr1	15738732	15739283	3	cg23945334;cg25978218;cg27333269	22;28;41	62;73;65	0.360265	0.00153767	BEC
chr15	86161980	86163388	7	cg03796321;cg07803501;cg08576172;cg09427131;cg14933881;cg19568022;cg25445104	9;86;10;45;87;23;11	66;91;63;85;89;73;62	0.367161	1.45723e-05	BEC
chr2	102952285	102953460	6	cg01254707;cg13776526;cg17555715;cg19795292;cg22466559;cg25869196	23;10;15;46;81;47	77;64;57;86;78;80	0.368165	7.8544e-05	BEC
chr17	80796693	80796743	3	cg21576525;cg22785294;cg27345111	56;29;64	90;79;92	0.368602	0.000402561	BEC
chr3	64174815	64175242	3	cg04435876;cg15919849;cg21178378	6;8;54	31;59;89	0.370086	0.000197117	BEC
chr17	1134906	1134911	3	cg01830154;cg05824936;cg13393585	22;16;17	66;53;46	0.371447	0.000138361	BEC
chr9	127691588	127692468	3	cg03197253;cg09273157;cg14597011	11;88;34	69;91;86	0.376964	0.00895929	BEC
chr9	73216095	73216478	3	cg00013688;cg00940054;cg03870581	34;7;18	89;15;69	0.378043	0.00118728	BEC
chr5	34686500	34687565	9	cg00205586;cg03980224;cg08040009;cg12516720;cg14297504;cg14347007;cg19405883;cg22429911;cg22983224	43;11;4;72;44;2;20;47;63	72;75;69;91;74;22;78;85;83	0.379717	4.45011e-08	BEC
chr14	100203730	100204528	9	cg00841988;cg01046026;cg01551013;cg03051374;cg05212706;cg06888698;cg13470352;cg19706320;cg21059475	5;9;5;10;7;8;15;7;7	49;21;48;53;57;58;44;57;32	0.381692	2.10802e-10	BEC
chr6	147234727	147235737	5	cg13708475;cg16199747;cg16924779;cg19244464;cg22776425	13;21;1;10;11	49;82;8;42;65	0.382576	5.28339e-06	BEC
chr10	84573500	84574204	3	cg01717298;cg22033804;cg25092881	44;25;47	83;70;78	0.385886	0.00103718	BEC
chr8	119023106	119024851	4	cg03276982;cg04517911;cg12435240;cg26312017	11;91;42;25	81;91;71;81	0.386103	0.0178816	BEC
chr20	30305208	30306114	3	cg04368572;cg11265696;cg21276232	50;17;49	88;64;80	0.387289	0.000326416	BEC
chr3	9266608	9268225	3	cg02627352;cg08174102;cg24618955	52;43;14	80;87;58	0.387714	0.000353995	BEC
chr1	169076954	169077065	3	cg16747659;cg17789859;cg17818559	17;37;16	55;66;65	0.388135	0.00345726	BEC
chr5	139040055	139041014	6	cg04416898;cg14871225;cg15165154;cg18814344;cg19628988;cg20455854	2;27;59;22;22;29	8;74;85;60;91;77	0.390566	2.71303e-07	BEC
chr2	109830195	109830832	3	cg14333911;cg15594977;cg26698146	21;41;46	64;83;78	0.390926	0.000211251	BEC
chr10	97514275	97516407	9	cg03257107;cg10381771;cg11637005;cg12497543;cg13471990;cg14755760;cg21122051;cg24990642;cg27050987	53;16;4;8;16;91;14;86;5	39;77;61;66;80;92;76;91;62	0.39138	4.63315e-06	BEC
chr9	134608778	134609865	4	cg03538601;cg03919766;cg13784312;cg18462631	34;67;26;25	89;84;90;47	0.396441	0.000130755	BEC
chr11	118489161	118490206	4	cg01024042;cg02984232;cg04613440;cg19350020	2;14;10;5	2;52;65;70	0.397089	0.00180632	BEC
chr9	6779450	6780256	4	cg00606409;cg02674618;cg10176722;cg13880654	69;7;32;86	89;87;87;90	0.398623	0.000870718	BEC
chr13	113676726	113677892	9	cg08104283;cg11297227;cg11584246;cg12537329;cg12934558;cg18050804;cg19028462;cg26088629;cg26886066	23;10;48;26;43;2;4;32;9	70;31;79;69;68;32;59;80;67	0.398889	2.41584e-09	BEC
chr4	11652180	11652505	3	cg10124535;cg14006800;cg23971987	34;5;5	84;33;48	0.399209	9.00709e-05	BEC
chr19	1074425	1075595	5	cg02753354;cg10714639;cg13986353;cg19617213;cg24024661	13;19;87;25;40	67;75;88;68;85	0.399247	0.000647581	BEC
chr1	99999596	100000372	3	cg04693040;cg19251656;cg21666996	64;13;50	85;76;88	0.402178	0.000746935	BEC
chr11	28779286	28780002	4	cg00674475;cg08439787;cg10750315;cg26699623	52;9;76;11	82;67;72;87	0.402554	0.00179152	BEC
chr17	73032613	73033177	3	cg04890576;cg14638662;cg24709951	8;29;17	46;43;87	0.402821	0.00068005	BEC
chr1	8271918	8272277	5	cg00590817;cg02847588;cg06780032;cg12700319;cg20014974	9;49;7;12;38	65;81;62;38;73	0.408322	1.12722e-06	BEC
chr8	19535747	19536244	3	cg21373029;cg25923918;cg27510066	4;7;5	21;57;61	0.409585	0.00048537	BEC
chr12	124907162	124908112	4	cg08976554;cg09831875;cg19561104;cg25113767	29;8;8;7	37;84;35;61	0.411502	0.000195851	BEC
chr4	141263852	141264798	7	cg01071770;cg02012300;cg05648303;cg14522942;cg16269196;cg21321372;cg23188579	4;66;17;31;51;23;24	23;80;90;71;82;81;78	0.414084	2.41673e-07	BEC
chr12	52366084	52366739	3	cg05292318;cg16856792;cg25841380	24;30;4	74;71;37	0.414467	0.000827662	BEC
chr13	29328979	29329226	3	cg11947245;cg20486551;cg26224173	27;9;11	82;28;63	0.419813	0.000598841	BEC
chr10	11191659	11192344	4	cg03105395;cg11421485;cg12782801;cg14629910	35;10;37;74	64;89;82;91	0.422811	0.000351489	BEC
chr15	101728234	101729526	10	cg04861869;cg05669550;cg09530217;cg14232082;cg14397171;cg14496909;cg15174565;cg18536607;cg19069884;cg19589317	53;34;6;27;43;88;9;88;8;6	94;92;91;76;87;92;68;91;65;33	0.426543	2.16646e-08	BEC
chr6	151381406	151382034	3	cg05173728;cg07128775;cg10303286	4;74;5	60;89;63	0.427725	0.000893603	BEC
chr5	147469148	147470160	3	cg12352863;cg18872744;cg22908277	28;25;88	84;95;90	0.430768	0.00683786	BEC
chr12	66028101	66028857	3	cg02049240;cg22555456;cg27025276	2;42;38	40;89;82	0.430833	3.9646e-05	BEC
chr6	5132887	5134160	8	cg01392180;cg01712812;cg04360434;cg09419354;cg12178344;cg19080053;cg21976229;cg23581315	12;9;8;8;16;7;6;57	90;55;28;52;85;24;63;72	0.43089	8.88536e-08	BEC
chr5	159596570	159597030	3	cg12366921;cg12915824;cg19728796	5;4;5	79;53;12	0.433183	0.000687383	BEC
chr10	6214016	6214079	3	cg05014727;cg08994060;cg26262157	14;14;15	59;56;61	0.445993	0.000923798	BEC
chr14	22901486	22902405	4	cg03901411;cg17313709;cg19499449;cg27295118	20;39;42;42	72;77;87;89	0.454928	1.34801e-05	BEC
chr17	76730931	76733624	6	cg04488311;cg07946277;cg10704263;cg12010144;cg12205270;cg23007418	80;4;7;4;47;15	88;78;77;20;89;78	0.455776	3.07981e-07	BEC
chr4	148752167	148753322	3	cg12566133;cg16079898;cg25575735	13;77;12	76;95;68	0.456935	0.000288894	BEC
chr12	76271607	76272270	3	cg09314702;cg13540270;cg24347336	52;29;37	76;90;89	0.45902	0.000147842	BEC
chr7	23387365	23389622	7	cg03240301;cg05096200;cg07060794;cg15790212;cg17209188;cg18792116;cg27302054	5;8;7;81;3;48;87	68;77;87;86;83;87;90	0.482293	7.77472e-06	BEC
chr15	39559356	39560106	3	cg13716827;cg13796433;cg23569235	33;8;6	76;74;42	0.483336	0.00230962	BEC
chr16	73099917	73101264	6	cg01394847;cg01635555;cg01744822;cg03463523;cg06984903;cg15712310	6;7;46;43;47;33	77;83;90;47;84;92	0.483825	6.84126e-06	BEC
chr4	169769689	169770406	4	cg09203111;cg14648920;cg15948536;cg18024235	4;5;8;21	49;65;64;54	0.48672	2.86136e-05	BEC
chr5	71800108	71801074	4	cg06335515;cg09404721;cg12508655;cg21915770	16;31;28;3	89;88;90;8	0.491428	1.39595e-05	BEC
chr6	31531190	31531683	3	cg00983060;cg12783404;cg22752623	5;8;85	78;79;89	0.492599	0.0171465	BEC
chr6	25193291	25193934	3	cg09394701;cg12447928;cg21931947	6;16;5	67;60;50	0.498435	7.6736e-05	BEC
chr16	77465215	77466565	5	cg04528256;cg05485250;cg07496871;cg19656064;cg20451605	7;9;8;8;41	68;76;64;38;82	0.508137	3.51914e-06	BEC
chr9	75612497	75612611	3	cg09536272;cg12141497;cg17283088	38;11;19	88;49;88	0.522025	0.000245746	BEC
chr13	28931547	28932217	3	cg02186409;cg13760845;cg16105531	13;16;36	72;69;88	0.548816	0.000184431	BEC
chr4	169490513	169490924	3	cg10900543;cg15560912;cg27340845	19;10;10	67;71;75	0.578156	6.18852e-05	BEC
chr7	55260374	55260969	3	cg07490542;cg12984084;cg21681212	21;12;11	74;69;77	0.583778	3.78815e-05	BEC
chr1	162825717	162826115	3	cg04851348;cg10126398;cg17623021	5;21;26	75;79;84	0.620784	0.000684941	BEC
chr4	41162197	41162942	3	cg08343295;cg08670693;cg14290210	3;3;1	87;77;88	0.817627	3.65438e-05	BEC

## Sheet: LEC_HypoMeth_Enhancer_DMRs
chr	DMR_Start	DMR_End	No_CpG	Probes	Avg_.Meth_BEC	Avg_.Meth_LEC	Mean_FC	FDR	Less_Meth_in
chr13	111061002	111062287	8	cg05167916;cg08959039;cg11096515;cg14534089;cg17456236;cg18114040;cg22051925;cg24283836	26;3;3;43;2;2;72;31	30;12;10;7;7;3;50;56	-0.00873435	0.000230647	LEC
chr20	60471657	60472331	3	cg00966763;cg09051966;cg22255095	22;6;33	3;4;42	-0.0419847	0.0472939	LEC
chr7	90253718	90254267	3	cg01893068;cg03302807;cg07717914	59;73;16	30;48;56	-0.047988	0.00416743	LEC
chr8	93770567	93771299	4	cg06974867;cg15266797;cg20824744;cg23755884	18;6;90;19	3;4;93;4	-0.0740872	0.0151193	LEC
chrX	106160381	106161946	5	cg02590287;cg03191149;cg12595941;cg16635881;cg17152444	4;87;75;89;72	34;51;86;74;44	-0.077328	0.000106886	LEC
chr5	34502788	34504565	5	cg03642555;cg07154414;cg07557630;cg12733438;cg18217284	43;2;64;81;68	76;23;83;19;17	-0.0801837	4.97261e-06	LEC
chr3	194826197	194826983	6	cg00295879;cg03716353;cg06706813;cg08704934;cg15912390;cg15963036	9;36;11;6;3;6	2;7;4;3;2;3	-0.0810041	0.00698169	LEC
chr19	34396184	34398264	11	cg02402024;cg03785303;cg06882591;cg06948492;cg09617716;cg16622403;cg16715953;cg19538733;cg19985870;cg22752052;cg23325673	41;7;33;53;12;6;6;5;69;34;26	17;6;14;28;19;20;13;5;42;18;13	-0.0853698	0.000267364	LEC
chr1	229714785	229715272	3	cg03386446;cg12201227;cg20940675	16;6;20	5;3;8	-0.0868258	0.0067107	LEC
chr3	154687782	154689271	5	cg02212456;cg02342209;cg09488881;cg19725625;cg20050234	91;84;83;94;37	82;45;48;85;84	-0.0898283	0.000193984	LEC
chr1	205633685	205633759	3	cg04896348;cg06832359;cg13799348	21;19;10	7;8;6	-0.0941001	0.0135425	LEC
chr20	58569565	58570523	4	cg00171690;cg01166219;cg09092525;cg19615295	30;53;22;68	15;65;5;50	-0.0956658	0.00575083	LEC
chr14	104346508	104347395	6	cg05211447;cg12557322;cg17254414;cg18200223;cg25074654;cg26216433	8;27;30;19;9;17	3;20;8;10;4;6	-0.0972688	0.00140051	LEC
chr19	13133343	13135808	19	cg01001422;cg03347722;cg04965297;cg05429921;cg06744585;cg11233113;cg11758861;cg12566747;cg16673929;cg17478763;cg17976191;cg18589742;cg19611364;cg20665774;cg23526147;cg23862562;cg24277817;cg25406206;cg26581012	31;17;4;12;43;35;4;24;18;30;3;27;12;4;25;37;36;25;15	12;13;3;6;18;18;4;22;6;12;3;5;5;3;22;20;12;23;6	-0.10072	0.00223199	LEC
chr2	85505166	85505567	3	cg19129887;cg23204810;cg24074432	60;10;91	31;2;96	-0.103089	0.0207323	LEC
chr15	101661445	101661834	6	cg02556924;cg03991106;cg07398839;cg07616791;cg13480902;cg22551145	26;95;19;37;61;77	8;93;8;15;45;79	-0.109946	0.0117881	LEC
chr6	166955885	166956703	4	cg01300852;cg08574459;cg12280516;cg16535068	18;88;29;12	7;87;6;5	-0.111974	0.0100516	LEC
chr2	242168856	242169674	5	cg02059796;cg04951131;cg08020436;cg14707638;cg26261940	86;54;97;75;83	95;32;87;46;76	-0.115959	0.00106863	LEC
chr7	41147734	41148057	3	cg02450089;cg14394171;cg23624444	14;85;38	3;93;5	-0.118707	0.00247952	LEC
chr8	1954777	1955323	6	cg07461572;cg09008360;cg14714225;cg17826006;cg20849109;cg24598145	82;84;73;72;11;82	74;73;68;52;15;49	-0.120764	0.0384699	LEC
chr1	228350199	228351064	3	cg06090806;cg06512918;cg06769377	27;17;3	4;5;2	-0.120847	0.00348877	LEC
chr13	49160745	49161308	3	cg02392976;cg03895592;cg09718047	25;14;14	8;4;4	-0.121211	0.00111073	LEC
chr2	28182060	28182570	3	cg04620566;cg09365759;cg19290797	27;7;81	5;2;71	-0.122862	0.00204989	LEC
chr1	1217103	1217664	8	cg00825734;cg06909630;cg11229611;cg15419710;cg17645946;cg22421766;cg24576260;cg27651942	33;34;57;59;67;4;6;76	12;20;40;24;53;5;8;72	-0.125863	0.0301672	LEC
chr19	1387394	1387991	8	cg00083067;cg02639931;cg05278822;cg11598353;cg11632268;cg23670970;cg24220469;cg26933579	87;53;85;86;66;80;81;78	80;27;60;80;52;65;80;69	-0.126827	0.0140148	LEC
chr5	106724064	106725742	6	cg04768892;cg18097021;cg18179232;cg20677824;cg22009908;cg27379210	25;3;2;43;15;69	6;2;3;8;4;59	-0.127064	0.0221083	LEC
chr2	7171869	7172724	9	cg02266822;cg03233225;cg05087455;cg09898318;cg13464573;cg19240637;cg21486510;cg27144453;cg27281690	10;12;34;93;60;31;29;64;36	5;5;9;93;32;9;14;71;14	-0.128126	0.0004408	LEC
chr16	85936142	85937106	7	cg04599946;cg07660635;cg10526478;cg14742251;cg16705546;cg22715716;cg27208925	66;65;50;19;66;61;65	22;60;41;18;23;47;91	-0.128738	0.042872	LEC
chr10	670787	671497	6	cg00048905;cg02700106;cg06571559;cg11468148;cg17293868;cg25438801	3;12;81;90;24;6	3;7;57;52;12;7	-0.129474	0.0288074	LEC
chr22	47081634	47082260	5	cg05602642;cg06766034;cg12509665;cg18614510;cg24157349	16;14;29;25;29	5;7;12;10;13	-0.129535	0.000164417	LEC
chr16	48592404	48592694	3	cg00766382;cg09730359;cg27319917	11;28;15	4;5;6	-0.129727	0.00102916	LEC
chr12	120241760	120242513	8	cg02764093;cg03339668;cg10923838;cg14132388;cg14312334;cg20840795;cg24973993;cg26097051	85;96;4;8;72;45;33;58	87;98;3;5;43;11;12;37	-0.131291	0.0068905	LEC
chr4	186434993	186436021	10	cg02549170;cg04646876;cg07134240;cg08988420;cg09722277;cg12847662;cg13477812;cg18162908;cg20087413;cg25581330	94;93;97;64;85;90;66;74;91;5	93;95;94;31;78;83;30;42;78;3	-0.132135	0.00607331	LEC
chr8	25176732	25178031	3	cg02707847;cg04137490;cg17227654	40;94;45	67;68;4	-0.13318	0.000155969	LEC
chr2	30359588	30360645	4	cg15730781;cg24890697;cg24909942;cg26926739	78;58;85;73	88;20;89;43	-0.135981	0.00748019	LEC
chr11	47278831	47279586	6	cg00536939;cg03790378;cg04959790;cg05586855;cg07298473;cg08690459	20;77;28;15;14;30	4;57;13;4;7;18	-0.138225	5.67085e-05	LEC
chr17	49199280	49199591	4	cg02048645;cg04932056;cg05207834;cg06926026	16;9;23;89	3;2;6;68	-0.14158	0.000283185	LEC
chr18	5455802	5455880	3	cg03639825;cg07147989;cg18050420	15;19;18	3;4;3	-0.141774	0.000375947	LEC
chr13	114126424	114127213	9	cg00781839;cg02128308;cg02926536;cg06569947;cg06767326;cg12297292;cg15698065;cg20568402;cg24334634	31;37;48;12;24;18;45;26;14	10;16;32;5;6;11;32;9;5	-0.142015	9.5526e-05	LEC
chr4	778827	779230	4	cg05448404;cg06672737;cg06673130;cg06821199	75;95;79;95	45;83;69;89	-0.142985	0.0118018	LEC
chr12	122617044	122618715	13	cg01293637;cg01462566;cg02846247;cg08869118;cg09441217;cg09896814;cg15858822;cg17477740;cg17570835;cg18555411;cg20980794;cg21005975;cg25608270	78;58;30;17;90;20;81;71;67;78;78;71;39	65;26;8;8;85;6;62;69;67;68;80;38;11	-0.143051	0.00292287	LEC
chr2	33359059	33359688	11	cg03906115;cg08357990;cg11918450;cg13652008;cg14102437;cg15135286;cg15877238;cg18213786;cg18394235;cg18850418;cg26795942	10;25;46;42;22;45;26;12;52;49;2	4;19;18;21;8;27;11;6;30;30;1	-0.143056	0.000310412	LEC
chr11	12884705	12885131	3	cg12399536;cg13490977;cg14665901	35;13;19	12;5;7	-0.143742	0.00221987	LEC
chr1	235068943	235069288	3	cg07320252;cg17605063;cg25341313	83;88;84	41;83;88	-0.144196	0.037636	LEC
chr2	2710266	2711168	3	cg08959878;cg13180844;cg26821089	52;56;67	13;76;40	-0.148697	0.00299214	LEC
chr5	178741004	178741283	3	cg00799121;cg04706600;cg12613839	57;71;38	26;79;16	-0.148729	0.00611369	LEC
chr8	141358980	141359786	4	cg06565641;cg11256152;cg15569162;cg26135849	24;34;19;27	17;14;3;10	-0.150523	0.00145166	LEC
chr11	1000533	1002229	10	cg06272648;cg07942605;cg11016847;cg11631280;cg14504636;cg14894367;cg24504414;cg26505707;cg27380774;cg27402845	62;83;91;85;83;69;84;73;82;73	30;56;51;68;60;64;71;82;80;74	-0.150923	0.012654	LEC
chrX	152687670	152689318	7	cg00772197;cg00854925;cg05655038;cg06989954;cg15200880;cg16990297;cg23588771	43;51;90;72;90;74;79	27;8;80;83;78;75;40	-0.150958	0.00728369	LEC
chr4	908414	909160	3	cg07997984;cg17023254;cg20177485	12;93;62	7;69;46	-0.151618	0.0426183	LEC
chr17	7036320	7037098	5	cg08154612;cg08678154;cg11992241;cg18447972;cg24587280	30;26;25;19;54	24;13;14;9;17	-0.152013	0.00350992	LEC
chr13	114201455	114202067	4	cg01104995;cg11206724;cg13553936;cg16555595	36;49;18;29	17;36;8;11	-0.152305	0.00225373	LEC
chr1	214152709	214154085	9	cg00668303;cg02919116;cg06087349;cg15198235;cg24244374;cg25196158;cg25742246;cg26054764;cg26926612	88;85;78;45;59;85;43;84;67	87;85;76;8;36;66;18;92;29	-0.152694	0.0154729	LEC
chr1	15385943	15386856	4	cg05507444;cg12436612;cg23262325;cg27290274	65;82;55;96	73;68;45;51	-0.153433	0.0231962	LEC
chr12	14707097	14707507	4	cg01760415;cg06653451;cg10819931;cg14236372	6;13;70;44	3;9;40;18	-0.154117	0.0114958	LEC
chr7	1011920	1012935	5	cg02333960;cg03788406;cg10374962;cg10833236;cg24136937	83;83;94;80;90	77;39;83;63;91	-0.154572	0.0229195	LEC
chr8	32503131	32505269	12	cg03913400;cg10741442;cg11481675;cg12954529;cg13272412;cg14597598;cg14598943;cg14663451;cg15431703;cg19753937;cg19818500;cg26068079	33;35;46;27;64;43;20;40;70;77;90;54	17;6;38;17;55;21;13;33;47;70;76;21	-0.156101	0.000766535	LEC
chr13	29290815	29291701	3	cg02097152;cg05457104;cg15713735	85;85;2	68;54;3	-0.159536	0.0122785	LEC
chr19	10254526	10255731	5	cg07627628;cg07996485;cg09445675;cg11689493;cg17410075	88;71;89;88;87	90;27;68;90;68	-0.161191	0.0175507	LEC
chr1	46329068	46330597	8	cg04680980;cg16317481;cg20536431;cg20711585;cg21056295;cg21902252;cg25536887;cg26231070	61;38;30;29;17;61;57;26	46;30;10;6;9;54;18;16	-0.162097	0.00043312	LEC
chr14	105749409	105750676	5	cg11020949;cg11648742;cg11846618;cg11918761;cg26402555	16;87;83;67;3	4;78;56;33;2	-0.16323	0.00970645	LEC
chr10	134358030	134358974	7	cg00862314;cg05714496;cg08625909;cg09421083;cg12507869;cg18508948;cg26193427	57;92;86;87;84;68;88	38;84;89;55;62;54;68	-0.163339	0.000377477	LEC
chr17	81039326	81039990	5	cg00236576;cg13644197;cg17834632;cg20024403;cg21088259	31;35;25;5;59	11;16;9;4;32	-0.165255	0.00221866	LEC
chr17	40259264	40260362	6	cg00647820;cg02228675;cg02450064;cg02683070;cg08817962;cg20291162	27;35;43;70;71;44	7;5;21;74;70;14	-0.166587	0.0242277	LEC
chr16	81585232	81585660	3	cg04277753;cg14562331;cg22692894	65;8;31	26;17;11	-0.166937	0.00154651	LEC
chr5	34717940	34719296	4	cg01708617;cg01947732;cg12120119;cg13815970	4;88;71;39	31;79;20;5	-0.166978	0.000183752	LEC
chr10	30831506	30832152	3	cg06453421;cg07623160;cg09141266	66;66;66	82;44;22	-0.167505	0.0017071	LEC
chr11	110001379	110001680	5	cg04685101;cg08529212;cg11026385;cg26995882;cg27660807	78;47;57;75;79	59;37;47;54;54	-0.167952	0.0117146	LEC
chr4	38950422	38951398	3	cg00907499;cg11582653;cg15883650	69;88;84	52;49;89	-0.168516	0.0302537	LEC
chr2	238578302	238578727	5	cg02125429;cg03504039;cg08063160;cg16794862;cg22734058	46;19;10;72;34	27;7;7;38;19	-0.169211	0.0125543	LEC
chr15	41228521	41228736	5	cg02374934;cg08732418;cg09900371;cg10451566;cg14209037	72;67;83;76;90	32;48;72;60;90	-0.169704	0.0383979	LEC
chr10	115033141	115034087	4	cg05310997;cg05868677;cg09065202;cg23459363	5;41;12;51	3;17;6;15	-0.170558	0.000868332	LEC
chr7	208985	210075	6	cg00717279;cg01949171;cg11554153;cg12458039;cg21640865;cg21913519	86;74;76;95;71;85	84;50;62;92;22;72	-0.174065	0.0473793	LEC
chr22	45724922	45726242	7	cg05185035;cg05785973;cg07774551;cg09394516;cg22693272;cg23030021;cg27200670	56;42;87;90;39;92;40	24;21;77;75;21;93;14	-0.174223	0.00280231	LEC
chr22	27620801	27621065	3	cg00755219;cg12365190;cg23649369	12;32;23	5;4;6	-0.174398	0.00158179	LEC
chr6	90695223	90696018	3	cg05620847;cg10528407;cg13664079	17;50;90	4;12;88	-0.17556	0.0136931	LEC
chr11	130013355	130014056	10	cg01684006;cg04626721;cg10589745;cg12236761;cg15429179;cg18244874;cg20696988;cg21498950;cg22186291;cg25820209	86;87;89;89;85;97;50;93;68;87	61;67;86;75;75;79;33;83;51;46	-0.175582	2.29564e-05	LEC
chr7	152361105	152362271	3	cg02383227;cg07744399;cg10250541	22;10;74	3;3;47	-0.177574	0.000350379	LEC
chr11	1297250	1298256	5	cg03466237;cg14889653;cg23041020;cg25226711;cg26779330	92;84;84;64;57	88;74;66;41;24	-0.17783	0.00237219	LEC
chr8	102121398	102122136	3	cg08827060;cg14439572;cg14515199	18;14;53	4;6;21	-0.178901	0.00882791	LEC
chr17	39929221	39929383	3	cg07678594;cg08772548;cg10559226	75;84;80	62;65;58	-0.179405	0.00684503	LEC
chr8	145726136	145726688	3	cg00533182;cg10734164;cg17574911	30;24;50	18;10;21	-0.181988	0.00502277	LEC
chr13	111854118	111854649	3	cg07533559;cg08976381;cg15011899	63;19;63	34;5;52	-0.182404	0.0173454	LEC
chr1	3585225	3585587	5	cg05754015;cg06814493;cg09248714;cg17100513;cg22048228	22;27;16;21;67	5;10;5;7;34	-0.182675	3.60899e-05	LEC
chr15	101986673	101987007	3	cg10403266;cg15587362;cg16035285	49;35;1	18;10;2	-0.182699	0.00500076	LEC
chr7	1054275	1054449	3	cg07153868;cg14420668;cg22444338	74;45;90	40;35;79	-0.185223	0.0151969	LEC
chr2	1625016	1625325	4	cg04372182;cg07338476;cg18639238;cg22046535	89;84;54;86	78;51;25;85	-0.186928	0.0491827	LEC
chr7	22233159	22234163	9	cg00713400;cg06000564;cg12593515;cg12890291;cg15965643;cg17251781;cg20583679;cg24092655;cg24903094	92;41;54;87;88;35;37;80;82	77;21;38;80;56;20;20;47;67	-0.189011	8.99247e-05	LEC
chr4	57547347	57548141	7	cg00493422;cg02193015;cg04085076;cg05155922;cg06771126;cg16975863;cg25456368	30;59;40;77;82;24;82	33;46;23;40;38;28;53	-0.191639	0.0103459	LEC
chr2	242174797	242175605	4	cg00826855;cg03610527;cg07030287;cg24720480	64;46;35;76	31;29;24;60	-0.191874	0.00710396	LEC
chr3	154829011	154829128	3	cg05702597;cg15921351;cg16769027	21;21;62	4;7;34	-0.193759	0.00106491	LEC
chr20	20196086	20196910	3	cg00994824;cg02597696;cg06740748	53;76;55	20;85;20	-0.195873	0.00121233	LEC
chr13	114322738	114323051	3	cg03918221;cg06175001;cg26987057	49;49;70	33;13;63	-0.198641	0.0237246	LEC
chr7	5523576	5523691	3	cg04682905;cg11554295;cg15337199	79;85;92	53;66;77	-0.199	0.00296904	LEC
chrX	153072605	153072756	3	cg01368763;cg05876899;cg15245437	20;44;29	11;12;10	-0.199983	0.0025752	LEC
chr7	44662296	44662793	3	cg02311733;cg08277521;cg23929194	87;86;84	69;69;59	-0.200125	0.00167645	LEC
chr12	122501460	122502133	4	cg00276091;cg18538810;cg20579173;cg23184372	21;6;46;48	6;5;16;13	-0.20108	0.00224884	LEC
chr11	102321374	102322110	3	cg01237738;cg11459681;cg25187871	4;9;74	3;5;19	-0.203681	0.0266015	LEC
chr7	105705154	105705497	3	cg01083148;cg08210678;cg11139691	76;50;26	54;23;13	-0.206123	0.00352955	LEC
chr10	61899587	61901505	9	cg00510507;cg14274656;cg16134349;cg17792419;cg18016034;cg22070062;cg22601415;cg25648198;cg26961479	63;68;50;40;58;34;93;18;12	16;9;13;74;13;52;59;9;4	-0.206573	9.64873e-07	LEC
chr17	78336395	78337016	5	cg11607358;cg15883181;cg22672496;cg25072262;cg27373669	86;63;87;54;23	57;30;77;30;15	-0.207387	0.00131797	LEC
chr14	85881308	85881982	4	cg03480299;cg13603445;cg19961411;cg23661948	88;85;17;6	53;53;3;4	-0.207906	0.00148274	LEC
chr18	72915526	72917943	13	cg00264873;cg02750262;cg03972071;cg07889413;cg09832634;cg11568697;cg16353800;cg18449964;cg19041076;cg21330207;cg21786191;cg22088248;cg25292638	46;31;80;94;86;27;88;17;91;28;32;86;89	33;11;47;74;72;8;56;11;62;4;12;58;75	-0.207951	8.17517e-09	LEC
chr12	27702393	27703097	3	cg03434384;cg11382054;cg25085723	37;2;40	6;2;8	-0.208106	0.0428443	LEC
chr8	142232772	142234483	9	cg03653399;cg04804543;cg07217030;cg07437919;cg11945507;cg15331837;cg19923238;cg21207636;cg22335882	9;16;56;30;14;84;41;48;68	2;3;27;32;5;66;9;10;21	-0.210558	3.16266e-05	LEC
chr4	54424280	54425349	10	cg00629217;cg00770723;cg04120894;cg06495586;cg13620799;cg14724298;cg19684083;cg20589120;cg21580089;cg26771374	43;63;5;2;71;2;34;22;15;52	17;24;3;2;10;1;9;9;4;18	-0.210808	0.000237955	LEC
chr8	144600645	144600955	3	cg07557903;cg13191508;cg17418138	65;85;51	43;53;41	-0.211248	0.0111355	LEC
chr17	77959804	77960689	6	cg04032453;cg08731068;cg11496593;cg15377933;cg21303745;cg24904739	76;55;76;78;53;55	46;25;34;63;49;49	-0.212278	0.016217	LEC
chrX	39673285	39673562	3	cg07241341;cg16452780;cg19328726	57;8;41	30;3;10	-0.214494	0.00202907	LEC
chr7	134585278	134586190	3	cg05113850;cg09209398;cg22369318	86;91;89	66;57;78	-0.215446	0.00237888	LEC
chr17	3791228	3792687	5	cg03179291;cg08231394;cg19713980;cg20655008;cg25834768	67;37;60;80;77	27;72;12;83;20	-0.216812	0.000661324	LEC
chr16	89981752	89982122	3	cg02758463;cg06706029;cg26879339	72;59;87	76;21;56	-0.217642	0.0277753	LEC
chr7	124402490	124402821	3	cg00307737;cg09542726;cg15549849	90;25;92	89;6;46	-0.217835	0.0242294	LEC
chr5	14325937	14326531	5	cg11204583;cg11386978;cg12547959;cg16867702;cg20824844	80;69;82;38;44	61;42;58;17;26	-0.218469	0.00062113	LEC
chr4	1342161	1343700	7	cg00684032;cg02988312;cg05294497;cg06733568;cg17071409;cg20092199;cg21620606	88;96;56;82;85;30;65	71;80;9;64;84;13;27	-0.219015	0.00122629	LEC
chr11	12088146	12088837	6	cg05607460;cg07896386;cg11202546;cg13050399;cg14321912;cg18438737	14;27;17;30;76;29	7;12;7;11;17;8	-0.219419	2.98756e-05	LEC
chr5	149111604	149112344	7	cg09865068;cg09970855;cg10230957;cg13593479;cg18604199;cg25768776;cg27200158	75;79;86;13;46;2;71	64;41;75;6;11;3;19	-0.220309	0.00196851	LEC
chr16	73090085	73090838	5	cg04700292;cg05915866;cg06086177;cg10092685;cg25152254	66;7;34;42;13	30;2;3;13;4	-0.221342	5.13617e-05	LEC
chr10	135176242	135176625	3	cg05640416;cg11699515;cg24730459	73;79;91	64;57;56	-0.221832	0.0114331	LEC
chr2	1689137	1690625	4	cg09389557;cg14671764;cg20417128;cg22648929	19;86;67;92	6;64;43;62	-0.224421	0.000343203	LEC
chr16	85089777	85089949	3	cg07005506;cg14110304;cg16141165	76;65;90	51;35;77	-0.225356	0.00203157	LEC
chr10	3306812	3307763	4	cg05785989;cg07184401;cg08085793;cg23645523	19;35;53;35	4;15;27;4	-0.227941	9.34719e-05	LEC
chr12	119591664	119592343	5	cg01254303;cg13810723;cg26103179;cg26829101;cg27010159	21;66;19;63;45	6;37;11;34;12	-0.228516	0.000165147	LEC
chr3	141104391	141106429	10	cg00527195;cg03183447;cg04352534;cg06820102;cg10394922;cg13544811;cg17356452;cg20210641;cg23967605;cg25395158	76;84;69;29;74;89;88;83;85;75	43;58;38;27;76;91;56;56;45;31	-0.229681	0.00360809	LEC
chr11	86170444	86171022	3	cg06167953;cg22266072;cg24885964	37;2;71	7;2;31	-0.233086	0.0437097	LEC
chr13	99135543	99136580	9	cg06929216;cg07505941;cg08221272;cg08402963;cg11944797;cg19300307;cg20359042;cg20375836;cg26167256	89;70;90;72;91;8;84;77;91	61;60;88;22;70;10;30;33;88	-0.233434	0.000632611	LEC
chr8	37755160	37755555	3	cg03318906;cg13625816;cg14089503	21;60;19	6;19;5	-0.233807	0.00157213	LEC
chr19	3687751	3688477	5	cg06358131;cg08145067;cg19423978;cg19841005;cg21865657	18;84;56;32;49	7;45;32;16;21	-0.234627	0.000506044	LEC
chr8	141673139	141673607	3	cg09923345;cg15418902;cg17481940	52;43;52	28;22;27	-0.235086	0.00303778	LEC
chr7	2177314	2178265	3	cg01360417;cg11078731;cg21254615	32;72;74	14;67;25	-0.236361	0.0347705	LEC
chr2	239895209	239896256	4	cg02333483;cg12057356;cg12306287;cg18645950	3;17;73;17	3;5;4;5	-0.236449	0.0477888	LEC
chr6	33231268	33231870	7	cg05658246;cg09600532;cg12930031;cg12958642;cg14232091;cg18353741;cg20167047	86;77;73;70;90;70;90	58;45;57;9;82;46;91	-0.238992	0.00249526	LEC
chr2	16845412	16845658	3	cg06829760;cg07383415;cg10813980	65;39;25	35;14;8	-0.239461	0.000692114	LEC
chr13	113528751	113530259	7	cg01229865;cg04099767;cg12144573;cg14756202;cg16919246;cg16956007;cg21933664	48;70;89;85;91;84;80	23;28;78;32;57;81;78	-0.242959	0.000922811	LEC
chrX	10094051	10094477	7	cg03449040;cg06217046;cg09474533;cg14260327;cg16020508;cg17480122;cg22647743	87;71;85;79;50;94;86	60;34;71;43;18;76;78	-0.243355	3.90349e-05	LEC
chr15	39917220	39917409	3	cg07307830;cg14051805;cg18055565	83;2;80	46;2;44	-0.243819	0.027279	LEC
chr6	4352124	4352453	3	cg02760103;cg16659773;cg16718562	33;36;61	9;15;32	-0.245015	0.00116454	LEC
chr10	21803830	21805402	5	cg02738256;cg16248287;cg19001021;cg20125920;cg26867545	4;21;3;81;57	4;4;3;18;14	-0.245472	0.0463263	LEC
chr8	144437314	144438377	7	cg07652447;cg11284147;cg11519751;cg14425468;cg22123784;cg23244022;cg26466789	58;90;81;52;71;52;39	19;86;86;17;32;16;15	-0.2457	5.1851e-05	LEC
chr4	96445830	96446177	4	cg02931225;cg04281738;cg14101976;cg21574186	89;76;73;83	69;44;48;61	-0.246007	0.000521872	LEC
chr18	74691269	74692265	9	cg00706570;cg00839132;cg06676603;cg13375905;cg15352683;cg15391531;cg17061340;cg25805393;cg25916714	66;80;86;76;76;88;48;81;79	14;34;49;36;78;88;22;49;89	-0.246261	0.000589369	LEC
chr11	27679632	27680480	4	cg02386994;cg05189570;cg08388004;cg23426002	75;76;93;82	32;42;89;64	-0.246827	0.00300384	LEC
chr7	30491147	30492171	7	cg05798501;cg13015266;cg15979670;cg15982261;cg17626372;cg18519988;cg26752613	71;84;60;40;37;42;70	39;62;31;18;19;25;37	-0.247058	6.81352e-06	LEC
chr5	180071709	180074878	13	cg01040890;cg02254898;cg02610106;cg06470804;cg09050461;cg10660844;cg16397714;cg17016847;cg19656633;cg19972193;cg24096745;cg24241128;cg25935985	61;58;17;50;40;77;30;28;72;35;29;81;30	16;19;12;28;8;60;9;9;17;12;16;64;14	-0.247859	1.79904e-09	LEC
chr9	118501557	118502187	4	cg00858439;cg06270282;cg14878744;cg20074929	18;24;67;31	6;4;27;4	-0.249332	0.000795535	LEC
chr8	1693221	1694654	5	cg07805058;cg12012381;cg16259209;cg17469017;cg19215181	31;3;73;66;58	16;3;28;28;31	-0.250295	0.00552516	LEC
chr1	31956270	31956405	3	cg05132705;cg10080942;cg24401262	77;87;81	40;85;44	-0.254305	0.0388798	LEC
chr10	22893655	22895256	5	cg09314431;cg10029065;cg14215711;cg14588598;cg15183838	82;31;83;82;88	50;4;39;68;78	-0.254568	0.000422262	LEC
chr8	101502375	101504249	5	cg09602644;cg11559070;cg15917469;cg16374722;cg26819535	10;85;5;53;68	3;62;3;2;21	-0.258083	7.08518e-05	LEC
chr13	114823756	114824008	3	cg14703784;cg23281529;cg23436804	92;29;14	37;12;9	-0.259045	0.00417988	LEC
chr9	37323871	37325162	5	cg00166807;cg00810989;cg14348400;cg14726968;cg16958493	63;91;94;83;69	36;91;91;19;33	-0.25912	0.0274425	LEC
chr16	1608794	1611342	14	cg00305585;cg00799748;cg01960979;cg02224755;cg03330920;cg03400274;cg03771183;cg04590303;cg07315493;cg07620114;cg07789940;cg09364501;cg09502619;cg09534489	46;65;41;80;64;76;87;57;65;89;44;46;32;72	27;36;26;54;46;61;52;26;25;79;15;17;10;27	-0.259432	1.71867e-10	LEC
chr6	126066699	126068038	4	cg12400610;cg12591622;cg15358152;cg18424134	89;76;85;28	81;38;46;10	-0.259967	0.00179067	LEC
chr2	43270938	43271813	4	cg07621853;cg08673353;cg11613858;cg26137267	35;82;51;39	11;55;17;18	-0.264737	0.000490696	LEC
chr12	94671217	94671469	3	cg11936497;cg12275408;cg24731201	44;67;64	16;48;32	-0.265548	0.00122078	LEC
chr8	21915778	21917015	8	cg03979241;cg04662594;cg08543134;cg12840024;cg14706739;cg14837598;cg16678564;cg26392737	62;48;51;79;85;48;91;52	13;6;43;60;86;15;61;21	-0.26571	0.000211425	LEC
chr4	8394167	8394507	3	cg08141466;cg14888815;cg14907917	90;72;53	83;35;18	-0.266108	0.00942909	LEC
chr5	148533711	148533875	3	cg07599952;cg09068998;cg12302647	86;89;85	52;55;72	-0.266774	0.00440694	LEC
chr6	134957462	134957814	4	cg00005631;cg16096737;cg17271493;cg26911448	80;87;66;34	36;84;15;23	-0.27122	0.0250558	LEC
chr20	55949676	55949957	3	cg06290889;cg14499153;cg20338089	46;49;86	22;23;53	-0.27425	0.000681318	LEC
chr5	138610977	138611766	5	cg10439385;cg20786401;cg21197271;cg22711149;cg23205886	61;43;81;40;36	42;8;56;8;9	-0.275247	7.48443e-06	LEC
chr8	674123	674959	6	cg00395995;cg08760541;cg10765507;cg17179911;cg21650737;cg27048067	83;92;80;51;34;54	51;90;24;31;13;19	-0.275574	0.000850011	LEC
chr19	11280655	11281758	5	cg03357650;cg09932436;cg12933521;cg21562035;cg26457569	94;86;66;90;74	85;64;40;53;29	-0.276069	1.27111e-05	LEC
chr3	98480999	98481832	4	cg00317325;cg10504280;cg17681999;cg22080189	89;60;83;64	74;36;47;28	-0.277097	0.000618168	LEC
chr14	75018231	75019181	4	cg03705875;cg05663292;cg06589941;cg24164786	83;31;87;79	83;9;49;28	-0.277334	0.0268268	LEC
chr7	42192041	42192806	4	cg11701679;cg11878113;cg24079811;cg27071972	77;83;86;91	43;73;40;70	-0.278765	0.00052713	LEC
chr1	1502414	1502751	4	cg00784654;cg04218845;cg08947289;cg20490900	74;77;84;87	38;42;70;61	-0.279138	0.000393297	LEC
chr21	46437477	46438175	4	cg06525127;cg07058807;cg13139630;cg21536969	83;82;64;30	25;55;47;20	-0.279142	0.00138682	LEC
chr12	125270954	125271306	3	cg09865543;cg10288374;cg10911287	60;87;42	27;66;11	-0.279957	0.00126261	LEC
chr10	129860129	129860629	4	cg03341909;cg13989982;cg16330225;cg23913069	47;74;74;27	22;38;41;8	-0.280032	0.000665237	LEC
chr3	129406568	129407548	6	cg05679002;cg07619697;cg08069568;cg09610578;cg13682735;cg21775245	75;81;57;65;29;53	28;33;78;28;11;16	-0.2807	1.15815e-05	LEC
chr10	97620155	97620386	3	cg08281618;cg18000568;cg21914635	76;79;47	64;26;28	-0.283314	0.0120698	LEC
chr8	75911164	75912708	7	cg04527228;cg05466107;cg05810628;cg12754531;cg14979828;cg21139813;cg26231768	78;79;74;68;61;75;73	50;52;44;33;26;41;63	-0.283771	4.23804e-06	LEC
chr21	36168008	36168714	3	cg04212846;cg06114492;cg19791221	74;90;74	34;90;29	-0.283982	0.040349	LEC
chr7	36700744	36701016	4	cg00390511;cg09773473;cg12073548;cg15388107	54;75;70;38	49;28;29;17	-0.284531	0.00333196	LEC
chr1	113525753	113526539	3	cg11386403;cg25110276;cg26841655	90;66;78	85;33;30	-0.287879	0.00292378	LEC
chrX	151138889	151139612	3	cg06377268;cg10136115;cg16410962	62;63;16	17;37;2	-0.288591	0.000370687	LEC
chr4	3390332	3392103	7	cg07660204;cg08817983;cg13572260;cg15436123;cg16895261;cg18898336;cg23489072	76;82;73;73;63;68;74	52;37;45;60;22;59;31	-0.289661	2.14032e-05	LEC
chr19	38885242	38886789	8	cg03733219;cg08704562;cg12018098;cg14239515;cg14542583;cg23874437;cg26254045;cg27549878	47;52;48;61;68;88;84;71	29;32;24;28;38;51;52;32	-0.290673	3.89054e-06	LEC
chr1	9400171	9400775	4	cg04778236;cg10545065;cg13197521;cg24597774	56;85;52;48	18;80;17;11	-0.290821	0.00115804	LEC
chr22	25421141	25421713	4	cg02426584;cg11772995;cg16977147;cg23808165	80;89;77;28	37;35;76;9	-0.291478	0.022006	LEC
chr13	113838145	113839079	5	cg03691030;cg05049489;cg05312364;cg19130204;cg19835437	10;25;81;78;85	8;16;28;44;36	-0.294032	0.00896602	LEC
chr8	101506826	101507705	3	cg08162748;cg20173011;cg21262313	55;53;12	12;17;3	-0.294064	0.000334549	LEC
chr15	75341288	75341993	4	cg00213487;cg06582079;cg13492490;cg16098718	71;76;67;76	30;39;29;74	-0.296494	0.00317732	LEC
chr3	12392024	12393021	5	cg07424807;cg08288126;cg10237171;cg10441555;cg26197008	60;56;75;28;43	30;23;36;7;17	-0.299254	5.5501e-06	LEC
chrX	153956663	153957261	3	cg01638580;cg21150314;cg24274792	52;30;57	16;12;20	-0.299919	0.0019527	LEC
chr6	158447877	158448578	7	cg01892389;cg02272278;cg03467087;cg05987787;cg08918658;cg19236431;cg26701785	79;84;12;96;3;6;88	33;39;3;37;4;7;35	-0.301085	7.6305e-05	LEC
chr1	45278704	45279684	7	cg00902496;cg01059432;cg03912703;cg06766016;cg18928066;cg19247548;cg19530728	55;31;78;90;79;86;83	21;20;39;64;36;59;52	-0.30117	3.41545e-06	LEC
chr13	47326127	47326847	4	cg05122751;cg12624481;cg15424740;cg25034941	72;90;48;69	28;55;11;64	-0.304449	0.00292545	LEC
chr1	43770523	43770899	3	cg08928753;cg11731606;cg12739119	74;68;75	37;47;42	-0.307157	0.00760775	LEC
chr19	3810782	3811194	4	cg08417595;cg15860624;cg22372096;cg24000650	76;63;67;76	35;17;71;36	-0.307887	0.00134646	LEC
chr7	47497692	47498191	3	cg14515826;cg17118837;cg20276927	57;86;15	23;24;18	-0.308081	0.0227063	LEC
chr17	77915948	77916768	5	cg00256231;cg11523661;cg15547344;cg15710638;cg20667480	23;95;72;90;19	9;67;27;35;6	-0.309581	5.73576e-06	LEC
chr8	142289648	142289876	4	cg03195377;cg10138338;cg11136341;cg13289579	84;61;49;46	43;26;24;23	-0.309587	0.000408668	LEC
chr1	27686768	27687454	4	cg01730970;cg06035600;cg06507987;cg20996351	29;82;69;64	8;58;38;17	-0.309667	0.0014264	LEC
chr11	33774898	33775208	3	cg01729197;cg11195392;cg17815944	89;11;82	62;4;23	-0.312273	0.000645246	LEC
chr1	40006497	40007476	3	cg11423620;cg22050564;cg22794796	86;40;92	33;6;83	-0.315019	0.000846012	LEC
chr8	32577951	32579253	4	cg02709924;cg10157574;cg14662728;cg20127899	76;68;89;48	25;28;70;32	-0.316252	0.000160664	LEC
chr13	45767909	45769511	5	cg04439215;cg08872252;cg13690003;cg21457147;cg25370606	76;52;82;89;83	26;28;87;46;34	-0.320429	0.000800931	LEC
chr15	75500859	75501277	3	cg18775702;cg19084059;cg22017146	71;89;87	30;53;65	-0.330257	0.000221302	LEC
chr21	28941985	28942728	3	cg11562659;cg15886943;cg25446727	23;87;53	5;42;16	-0.33087	0.00018504	LEC
chr1	2198550	2198879	4	cg01101178;cg10036312;cg12483545;cg15070041	48;55;48;77	24;29;13;29	-0.332112	0.000351654	LEC
chr6	166967128	166967377	3	cg00194699;cg00380924;cg17798103	11;68;32	3;4;3	-0.335311	0.000358226	LEC
chr5	2656240	2656564	3	cg09399508;cg15239594;cg18825101	42;6;66	2;5;6	-0.338706	0.00652471	LEC
chr16	84628855	84629008	3	cg03738384;cg04815890;cg06363968	90;84;92	68;39;57	-0.339374	0.000520673	LEC
chr11	68180584	68181383	7	cg05754939;cg10893908;cg13894813;cg15302350;cg22799110;cg24109739;cg26915558	69;86;94;91;84;82;90	29;70;48;83;53;29;45	-0.339382	1.26566e-06	LEC
chr8	1895431	1898438	13	cg05488778;cg05697656;cg06704770;cg08586913;cg08929626;cg09477121;cg09578937;cg11498228;cg14231959;cg20690085;cg22062741;cg24138325;cg24833027	64;51;24;90;84;80;90;30;96;85;70;63;43	38;18;8;60;33;42;35;15;49;58;36;21;14	-0.340484	1.82337e-09	LEC
chr9	139554979	139556554	5	cg03129931;cg05037688;cg08402215;cg09674007;cg14166131	62;10;42;73;77	15;4;16;31;26	-0.34179	3.81228e-06	LEC
chr1	43211506	43212363	3	cg10550293;cg14486121;cg22981112	83;83;75	34;65;38	-0.346813	0.000945856	LEC
chr7	130537809	130538363	4	cg01590414;cg14671022;cg18890745;cg23164293	80;92;71;86	21;93;11;66	-0.34789	0.00390686	LEC
chr10	21797112	21799395	12	cg02360445;cg03610228;cg04707519;cg04714110;cg04956801;cg05135499;cg06835960;cg06874403;cg07607523;cg19791727;cg25221168;cg27059598	94;47;34;40;65;78;75;69;89;79;82;81	41;12;3;8;23;14;69;9;73;30;75;48	-0.354757	1.29613e-08	LEC
chr7	47611235	47611926	4	cg00469897;cg15847527;cg17996401;cg21201294	52;72;40;90	12;26;8;61	-0.368211	8.27016e-06	LEC
chr9	139916278	139917436	4	cg07382926;cg13845858;cg14105458;cg14151317	53;75;89;91	49;24;67;19	-0.37679	0.00458033	LEC
chr4	1294432	1295078	8	cg01418351;cg07241925;cg09491380;cg16934826;cg21167046;cg21326139;cg23447233;cg24597363	86;77;91;89;58;78;92;91	45;57;47;50;34;56;40;27	-0.382539	1.58161e-08	LEC
chr1	214166090	214166209	3	cg08448697;cg13921308;cg17394654	48;32;62	9;5;12	-0.384786	0.000124141	LEC
chr2	176978289	176979345	5	cg00679731;cg03429569;cg13911052;cg16446721;cg18064824	92;86;93;68;92	42;73;40;34;48	-0.389881	0.00117688	LEC
chr5	456516	456968	3	cg14122633;cg21673828;cg26088753	53;90;66	17;48;26	-0.39015	0.000530715	LEC
chr19	3133435	3133726	3	cg17117310;cg25555753;cg26870745	88;82;65	62;32;22	-0.396875	0.000322768	LEC
chr5	66253919	66255772	10	cg02107842;cg06040990;cg06123376;cg08274405;cg10012517;cg12264517;cg14105271;cg14455887;cg20986626;cg24464915	59;94;73;71;69;69;84;61;83;68	69;38;28;26;21;19;31;22;35;27	-0.413656	1.43589e-09	LEC
chr2	240014758	240014781	3	cg03042666;cg04011897;cg16202803	90;69;78	36;25;51	-0.413993	0.000139261	LEC
chr4	159236616	159237642	3	cg04528427;cg11383226;cg14809906	66;79;84	26;38;39	-0.423232	0.000646729	LEC
chr21	42513481	42514430	3	cg00136212;cg07080808;cg13516283	92;57;73	69;8;16	-0.431741	6.82717e-05	LEC
chr9	139795523	139797211	7	cg06909315;cg10787596;cg11511314;cg13510360;cg20612593;cg20951978;cg26315509	29;44;49;70;57;30;77	4;5;5;10;9;3;5	-0.447043	1.08663e-09	LEC
chr9	14345348	14347753	7	cg06654905;cg10861135;cg13397515;cg14410589;cg14514569;cg15044280;cg15237326	9;68;92;74;82;12;61	8;31;19;4;9;4;9	-0.449059	2.48525e-05	LEC
chr1	28201862	28202173	3	cg03245099;cg16684817;cg24824128	40;90;63	3;36;18	-0.454948	4.241e-05	LEC
chr15	96894342	96895542	6	cg16897103;cg19279616;cg24033871;cg25052312;cg26267430;cg26431163	77;55;54;44;76;51	35;13;5;6;14;8	-0.459687	2.62327e-07	LEC
chr15	55401029	55401327	3	cg01495425;cg13444367;cg17370349	82;86;4	9;21;1	-0.47107	0.000237969	LEC
chr5	141191429	141191557	3	cg02486497;cg11408933;cg26643754	48;66;57	11;6;12	-0.472776	6.73356e-05	LEC
chr8	1905343	1906498	5	cg03125531;cg11589287;cg13056369;cg13522891;cg26195495	51;76;75;75;85	5;68;21;5;26	-0.474423	2.07648e-05	LEC
chr1	218636703	218636828	3	cg08068800;cg09938677;cg10965259	59;67;38	6;8;7	-0.475393	4.59475e-05	LEC
chr10	124254080	124254860	5	cg02140060;cg11157691;cg13171135;cg14875540;cg15719652	53;66;70;57;82	8;8;23;9;35	-0.489945	8.48032e-07	LEC
chr17	17132709	17133392	5	cg02239833;cg11580422;cg15075548;cg16980511;cg20679849	72;68;87;56;65	14;15;33;13;27	-0.491901	1.45483e-06	LEC
chr22	19749961	19755334	15	cg00204782;cg00720629;cg01697719;cg04679902;cg04999026;cg08382235;cg09781936;cg10047755;cg17338254;cg18867923;cg19092981;cg21507095;cg23573129;cg24152179;cg24345184	70;66;74;66;66;76;9;84;47;22;64;57;28;53;70	8;12;4;11;9;4;4;20;8;5;3;6;6;4;7	-0.494599	5.01917e-17	LEC
chr5	92914036	92915581	8	cg02150354;cg04854328;cg10851281;cg11853830;cg15402095;cg19046697;cg19767800;cg19980151	34;52;3;91;87;3;92;89	4;3;4;5;4;3;11;4	-0.514857	4.31649e-06	LEC
chr2	9548640	9549336	3	cg00522231;cg09734418;cg16037280	68;78;79	18;15;29	-0.541484	0.000115173	LEC
chr19	18119069	18120819	6	cg00474840;cg03014882;cg05845141;cg12965095;cg15528091;cg23931381	91;88;73;90;2;81	15;39;11;14;2;16	-0.547957	0.000416916	LEC
chr12	110778514	110778935	4	cg04020792;cg19509829;cg21531873;cg21810305	96;91;89;86	25;33;19;60	-0.561895	3.79045e-06	LEC
