# Supplementary material for: Epigenetic regulation of the lineage specificity of primary human dermal lymphatic and blood vascular endothelial cells
Source: Angiogenesis. 2020 Sep 12;24(1):67–82. doi: 10.1007/s10456-020-09743-9 (PMC7921079; doi:10.1007/s10456-020-09743-9)
Supplement: Supplementary file 5 — Supplementary file5 (XLSX 17 kb) [file 10456_2020_9743_MOESM5_ESM.xlsx]

## Sheet: BEC
Motif analysis of DE gene list				Motif analysis of hypomethylated enhancer
Transcription factor	Consensus motif	p value		Transcription factor	Consensus motif	p value
IRF2	GAAASYGAAASY	0.0001		FRA1	NNATGASTCATH	1e-28
IRF1	GAAAGTGAAAGT	0.0001		JUNB	RATGASTCAT	1e-27
SIX4	TGWAAYCTGABACCB	0.001		ATF3	DATGASTCATHN	1e-26
SP5	RGKGGGCGGAGC	0.001		FRA2	GGATGACTCATC	1e-26
JUN-AP1	GATGASTCATCN	0.001		BATF	DATGASTCAT	1e-26
NFKB-P65-REL	GGAAATTCCC	0.001		JUN	GATGASTCATCN	1e-25
FOSL2	NATGASTCABNN	0.001		FOSL2	NATGASTCABNN	1e-24
BCL6	NNNCTTTCCAGGAAA	0.001		BACH2	TGCTGAGTCA	1e-11
ZNF189	TGGAACAGMA	0.001		ETV4	ACCGGAAGTG	1e-09
IRF8	GRAASTGAAAST	0.001		ERG	ATTTCCTGTN	1e-09
ZNF467	TGGGGAAGGGCM	0.01		ERG	ACAGGAAGTG	1e-08
MYOD	RRCAGCTGYTSY	0.01		FLI1	NRYTTCCGGH	1e-08
KLF14	RGKGGGCGKGGC	0.01		ETV2	NNAYTTCCTGHN	1e-07
HLF	RTTATGYAAB	0.01		ETS1	ACAGGAAGTG	1e-07
PU.1:IRF8	GGAAGTGAAAST	0.01		GABPA	RACCGGAAGT	1e-07
TATA-BOX	CCTTTTAWAGSC	0.01		NRF2	HTGCTGAGTCAT	1e-07
WT1	MCTCCCMCRCAB	0.01		BACH1	AWWNTGCTGAGTCAT	1e-06
JUNB	RATGASTCAT	0.01		ETV1	AACCGGAAGT	1e-06
PRDM1	ACTTTCACTTTC	0.01		ELF4	ACTTCCKGKT	1e-06
BACH1	AWWNTGCTGAGTCAT	0.01		NFE2	GATGACTCAGCA	1e-05
ZSCAN22	SMCAGTCWGAKGGAGGAGGC	0.01		NFE2L2	AWWWTGCTGAGTCAT	1e-05
SIX1	GKVTCADRTTWC	0.01		EHF	AVCAGGAAGT	1e-05
ATF3	DATGASTCATHN	0.01		MAFK	GCTGASTCAGCA	1e-05
NF1-HALFSITE	YTGCCAAG	0.01		ATF7	NGRTGACGTCAY	1e-05
RFX6	TGTTKCCTAGCAACM	0.01		ATF1	GATGACGTCA	1e-05
TCFL2	ACWTCAAAGG	0.01		ELK4	NRYTTCCGGY	1e-05
				ELF3	ANCAGGAAGT	0.0001
				TGA10	ATGACGTC	0.0001
				NFAT	SARTGGAAAAWRTGAGTCAB	0.0001
				AT5G08520	ADBSTTATCY	0.0001
				NAM	RGTTRCGTRW	0.0001
				ATAF1	YACGTMAY	0.0001
				TEAD1	CYRCATTCCA	0.0001
				ANL2	CATTAATTGC	0.0001
				ETS	AACCGGAAGT	0.0001
				ELF5	ACVAGGAAGT	0.0001
				ELK1	HACTTCCGGY	0.0001
				ATHB33	NGTRATTAAK	0.001
				AT3G10030	GCCGTTAA	0.001
				STAT4	NYTTCCWGGAAR	0.001
				GATA6	YCTTATCTBN	0.001
				STAT1	NATTTCCNGGAAAT	0.001
				IRF4	ACTGAAACCA	0.001
				ATF2	NRRTGACGTCAT	0.001
				LHX1	NNYTAATTAR	0.001
				ATHB23	HTAATTARNN	0.001
				TGA4	RTGACGTCAKCW	0.001
				TGA1	TGACGTCAKC	0.001
				JGL	ACYTTCAGTT	0.001
				TGA2	ACGTCAYCHH	0.001
				SPDEF	ASWTCCTGBT	0.001
				ATHB34	TRATTARS	0.001
				TEAD	YCWGGAATGY	0.001
				ELF1	AVCCGGAAGT	0.001
				GATA4	NBWGATAAGR	0.001
				STAT3	CTTCCGGGAA	0.001
				TEAD3	TRCATTCCAG	0.001
				HAT2	CYAATSATTR	0.001
				AT1G76110	ATTTAATG	0.001
				SOX10	CCWTTGTYYB	0.001
				NF1	YTGCCAAG	0.001
				MYB105	RATWCCGTTA	0.001
				SOX9	AGGVNCCTTTGT	0.001
				ZNF652	TTAACCCTTTVNKKN	0.001
				GATA2	BBCTTATCTS	0.001
				GATA1	SAGATAAGRV	0.001
				LEF1	CCTTTGATST	0.001
				TGA9	VTGACGTC	0.001
				FOXK1	NVWTGTTTAC	0.001
				MAFB	WNTGCTGASTCAGCANWTTY	0.001
				GFI1B	MAATCACTGC	0.001
				NAP	ARGTTACGTRTN	0.001
				PGR	AAGAACATWHTGTTC	0.01
				BRN1	TATGCWAATBAV	0.01
				ANAC046	ACACGYWAYC	0.01
				CDX4	NGYCATAAAWCH	0.01
				GATA3	AGATAASR	0.01
				BZIP52	NDNHCAGCTGTCANN	0.01
				BZIP50	GATGACGTCA	0.01
				EBF2	NABTCCCWDGGGAVH	0.01
				AGL15	TTTCCHWATWDGGAA	0.01
				MYB88	HNACGCTCCT	0.01
				AT2G41835	TTTGAAAA	0.01
				WRKY26	CGTTGACTWDKN	0.01
				PLT1	GCACGAWTYCCGAGG	0.01
				HNF1	GGTTAAWCATTAA	0.01
				DLX3	NDGTAATTAC	0.01
				FOXK2	SCHTGTTTACAT	0.01
				CTCF	AYAGTGCCMYCTRGTGGCCA	0.01
				GRE	NRGVACABNVTGTYCY	0.01
				SMB	CTTVNNNNDBAAGHW	0.01
				TGA6	TGACGTCABC	0.01
				RUNX1	AAACCACARM	0.01
				AIL7	KCACRAWTYYCGAGG	0.01
				NFY	RGCCAATSRG	0.01
				BCL6	NNNCTTTCCAGGAAA	0.01
				RBPJ1	HTTTCCCASG	0.01
				ATHB25	TAATTAVB	0.01
				CDX2	GYMATAAAAH	0.01
				AT1G49010	RGATAASNTT	0.01
				ISL1	CTAATKGV	0.01
				AT5G58900	WWWTYTTATCTWWWW	0.01
				ATHB24	TAATTAAS	0.01
				FEA4	TGACGTCACS	0.01
				SOX3	CCWTTGTY	0.01
				TEAD2	CCWGGAATGY	0.01
				OTX2	NYTAATCCYB	0.01
				NR5A2	BTCAAGGTCA	0.01
				FOXA2	NNNVCTGWGYAAACASN	0.01
				PAX7	NTAATTDGCYAATTANNWWD	0.01
				SOX4	YCTTTGTTCC	0.01
				SOX17	CCATTGTTYB	0.01
				FOXA1	WAAGTAAACA	0.01
				WRKY7	AAAAGTCAACGSHWD	0.01
				BHLH80	NNNNDCAASTTGHNN	0.01
				ARNT	TBGCACGCAA	0.01
				HDG1	DDYAATTAATGH	0.01
				TCF21	NAACAGCTGG	0.01
				ARF16	ATTTTACGAT	0.01
				CAUDAL	GGYCATAAAW	0.01
				ZNF317	GTCWGCTGTYYCTCT	0.01
				BCD	VNNGGATTADNN	0.01
				STAT5	RTTTCTNAGAAA	0.01
				SOC1	TWCCAWWTWTGG	0.01
				FOXO1	CTGTTTAC	0.01
				AT5G47390	CTTATCCA	0.01
				TEAD4	CCWGGAATGY	0.01
				TGA5	NNGATGACGTCATCN	0.01
				ANAC047	WACACGTAACTT	0.01
				HIF2A	GCACGTACCC	0.01
				HOXA9	GGCCATAAATCA	0.01
				MYB13	HYCACCWACCHH	0.01
				BHLH122	NDDCAASTTGHHNWW	0.01
				PU.1:IRF8	GGAAGTGAAAST	0.01
				FOXO3	DGTAAACA	0.01
				FOXA1	WAAGTAAACA	0.01
				CRE	CSGTGACGTCAC	0.01
				TBR1	AAGGTGTKAA	0.01
				TGA3	WTGATGACGTCATCW	0.01
				JUNC	ATGACGTCATCY	0.01
				WRKY24	CGTTGACTWW	0.01
				PDX1	YCATYAATCA	0.01
				CHR	SRGTTTCAAA	0.01
				X-BOX	GGTTGCCATGGCAA	0.01
				LHX2	TAATTAGN	0.01
				WRKY6	NCGTTGACTWWD	0.01
				OCT4	ATTTGCATAW	0.01
				MYB56	HTAACGRMHY	0.01
				HNF1B	GTTAATNATTAA	0.01
				AGL95	TTCTAGAAGCTTCTA	0.01
				RKD2	GACKTTTCRDCTTCC	0.01
				ANAC071	DNCKTNDNNNHNAAG	0.01
				MYB17	GGTAGGTGRG	0.01
				TCF3	ASWTCAAAGG	0.01
				RUNX	RCAGGATGTGGT	0.01
				FOXL2	WWTRTAAACAVG	0.01
				HDG7	WGCATTTAATGC	0.01
				MYB94	WGGTRGTTGGKA	0.01
				TCF4	ASATCAAAGGVA	0.01
				MYB113	HNDAWTCMGTTAYWN	0.01

## Sheet: LEC
Motif analysis of DE gene list				Motif analysis of hypomethylated enhancer
Transcription factor	Consensus motif	p value		Transcription factor	Consensus motif	p value
BCL6	NNNCTTTCCAGGAAA	0.001		TEAD1	CYRCATTCCA	0.0001
EBF	DGTCCCYRGGGA	0.01		AT2G31460	WNWARWDGAAATGAT	0.0001
LEF1	CCTTTGATST	0.01		TGA2	ACGTCAYCHH	0.001
RXRA	TAGGGCAAAGGTCA	0.01		FRA1	NNATGASTCATH	0.001
MEF2	GCTATTTTTAGC	0.01		RUNX	SAAACCACAG	0.001
ZNF189	TGGAACAGMA	0.01		FLI1	VACAGGAAAT	0.001
				AP-1	VTGACTCATC	0.001
				MYB57	TTACCTAACT	0.001
				FOXA2	NNNVCTGWGYAAACASN	0.001
				MYB3R1	WWDTDACCGTTR	0.001
				ATHB33	NGTRATTAAK	0.001
				FRA2	GGATGACTCATC	0.001
				ATF3	DATGASTCATHN	0.001
				FOXA1	WAAGTAAACA	0.001
				IRF8	GGAAGTGAAAST	0.001
				ERG	ATTTCCTGTN	0.001
				HOXC9	GGCCATAAATCA	0.001
				MYB27	TACCTAACWT	0.001
				MYB3R4	AWWTAACCGTTR	0.001
				CAMTA5	ACGCGTTTTANACRC	0.001
				AT3G58630	TCTCCGGCGA	0.001
				JUN-AP1	GATGASTCATCN	0.001
				PDX1	YCATYAATCA	0.01
				RUNX2	NWAACCACADNN	0.01
				FOXO1	CTGTTTAC	0.01
				BATF	DATGASTCAT	0.01
				AP4	NAHCAGCTGD	0.01
				ATF1	GATGACGTCA	0.01
				NFKB	GGGGGAATCCCC	0.01
				ETS1	MACAGGAAGT	0.01
				PITX1	YTAATTRAWWCCAGATGT	0.01
				FOXA1	WAAGTAAACA	0.01
				NR5A2	BTCAAGGTCA	0.01
				FOSL2	NATGASTCABNN	0.01
				FAR1	TKNNNYYCACGCGCY	0.01
				ANAC079	TACACGCAACCT	0.01
				GFI1B	MAATCACTGC	0.01
				JUNB	RATGASTCAT	0.01
				ERG	ACAGGAAGTG	0.01
				ETV1	AACCGGAAGT	0.01
				TEAD3	TRCATTCCAG	0.01
				PIT1	ATGCATAATTCA	0.01
				REM19	AAAAAAAA	0.01
				FOXL2	WWTRTAAACAVG	0.01
				TEAD	YCWGGAATGY	0.01
				MYOG	AACAGCTG	0.01
				BZIP50	GATGACGTCA	0.01
				BAM8	NNWSACACGTGTSWN	0.01
				TCF21	NAACAGCTGG	0.01
				FLI1	NRYTTCCGGH	0.01
				RUNX1	AAACCACARM	0.01
				SMAD2	AGGTGHCAGACA	0.01
				BOS1	NNRCCTAACT	0.01
				GSC	RGGATTAR	0.01
				FOXM1	TRTTTACTTW	0.01
				AT1G25550	NAGATTCY	0.01
				TCF12	VCAGCTGYTG	0.01
				ELK4	NRYTTCCGGY	0.01
				NR5A2	BTCAAGGTCA	0.01
				MAFA	TGCTGACTCA	0.01
				RAV1	TWWTTTCTGTTG	0.01
				FEA4	TGACGTCACS	0.01
				MEF2	GCTATTTTTGGM	0.01
				ARNT	TBGCACGCAA	0.01
				ATOH1	VNRVCAGCTGGY	0.01
				MYOD	RRCAGCTGYTSY	0.01
				MYB88	HNACGCTCCT	0.01
				SPDEF	ASWTCCTGBT	0.01
				FOXO3	DGTAAACA	0.01
				BACH2	TGCTGAGTCA	0.01
				HLF	RTTATGYAAB	0.01
				AT3G10580	TACCTAACWNHW	0.01
				FOXA3	BSNTGTTTACWYWGN	0.01
				FOXP1	NYYTGTTTACHN	0.01
				ELF3	ANCAGGAAGT	0.01
				BZIP53	NDNHSACGTGKMNNN	0.01
				AT3G10030	GCCGTTAA	0.01
				BMYB	NHAACBGYYV	0.01
				AT2G41835	TTTGAAAA	0.01
				GABPA	RACCGGAAGT	0.01
				VRN1	TTTTTTTTTT	0.01
				MYB55	YACCWAMC	0.01
				FOXA2	CYTGTTTACWYW	0.01
				ELK1	HACTTCCGGY	0.01
				GBF6	WWTGMCACGTCABCW	0.01
